# Supplementary material for: Sex-specific median life expectancies from ex situ populations for 330 animal species
Source: Sci Data. 2019 Feb 19;6:190019. doi: 10.1038/sdata.2019.19 (PMC6484356; doi:10.1038/sdata.2019.19)
Supplement: Supplementary file 1 [file sdata201919-isa1.zip]

Archive with 3 entries (3 files):
- i_Investigation.txt
- s_Castaldo494C_study.txt
- a_Castaldo494C_assay.txt
