# Supplementary material for: Sex-specific median life expectancies from ex situ populations for 330 animal species
Source: Sci Data. 2019 Feb 19;6:190019. doi: 10.1038/sdata.2019.19 (PMC6484356; doi:10.1038/sdata.2019.19)
Supplement: Supplementary file 1 [file sdata201919-isa1.zip › i_Investigation.txt]

# Investigation File generated for Scientific Data with Investigation File Authoring Tool version 0.1.0 on 18/01/2019 - This metadata file is CC0
ONTOLOGY SOURCE REFERENCE
Term Source Name	GAZ	ENVO	OBI	ERO	CLO	NCIT	CL
Term Source File	http://data.bioontology.org/ontologies/GAZ	http://data.bioontology.org/ontologies/ENVO	http://data.bioontology.org/ontologies/OBI	http://data.bioontology.org/ontologies/ERO	http://data.bioontology.org/ontologies/CLO	http://data.bioontology.org/ontologies/NCIT	http://data.bioontology.org/ontologies/CL
Term Source Version	$Revision: 1.512 $	2014-08-18	2014-08-18	2013-08-02	2.1.106	17.06d	releases/2015-08-08
Term Source Description	Gazetteer	Environment Ontology	Ontology for Biomedical Investigations	Eagle-I Research Resource Ontology	Cell Line Ontology	National Cancer Institute Thesaurus	Cell Ontology
INVESTIGATION
Investigation Identifier
Investigation Title
Investigation Description
Investigation Submission Date
Investigation Public Release Date
INVESTIGATION PUBLICATIONS
Investigation PubMed ID
Investigation Publication DOI
Investigation Publication Author List
Investigation Publication Title
Investigation Publication Status
Investigation Publication Status Term Accession Number
Investigation Publication Status Term Source REF
INVESTIGATION CONTACTS
Investigation Person Last Name
Investigation Person Mid Initials
Investigation Person First Name
Investigation Person Address
Investigation Person Phone
Investigation Person Fax
Investigation Person Email
Investigation Person Affiliation
Investigation Person Roles
Investigation Person Roles Term Accession Number
Investigation Person Roles Term Source REF
STUDY
Study Identifier	10.1038/sdata.2019.19
Study Title	Sex-specific median life expectancies from ex situ populations for 330 animal species
Study Submission Date	05/12/2017
Study Public Release Date	19/02/2019
Study Description	http://www.nature.com/articles/sdata201919#abstract
Study File Name	s_Castaldo494C_study.txt
Comment[Subject Keywords]	//;/;//
Comment[Manuscript Licence]	CC BY-4.0
Comment[Experimental Metadata Licence]	CC0
Comment[Supplementary Information File Name]	
Comment[Supplementary Information File Type]	x-zip-compressed
Comment[Supplementary Information File URL]	http://www.nature.com/articles/sdata201919#supplementary-information
Comment[Data Repository]	figshare
Comment[Data Record Accession]	doi:10.6084/m9.figshare.7539968
Comment[Data Record URI]	https://doi.org/10.6084/m9.figshare.7539968
STUDY DESIGN DESCRIPTORS
Study Design Type	observation design	data collection and processing objective	species comparison design
Study Design Type Term Accession Number	OBI:0300311	ERO:0100087	OBI:0001310
Study Design Type Term Source REF	OBI	ERO	OBI
STUDY PUBLICATIONS
Study PubMed ID
Study Publication DOI
Study Publication Author List
Study Publication Title
Study Publication Status
Study Publication Status Term Accession Number
Study Publication Status Term Source REF
STUDY FACTORS
Study Factor Name	sex	species
Study Factor Type	sex	Species
Study Factor Type Term Accession Number	PATO:0000047	NCIT:C45293
Study Factor Type Term Source REF	CLO	NCIT
STUDY ASSAYS
Study Assay Measurement Type	life span
Study Assay Measurement Type Term Accession Number	PATO:0000050
Study Assay Measurement Type Term Source REF	CL
Study Assay Technology Type	digital curation
Study Assay Technology Type Term Accession Number	OBI:0302914
Study Assay Technology Type Term Source REF	OBI
Study Assay Technology Platform	""
Study Assay File Name	a_Castaldo494C_assay.txt
STUDY PROTOCOLS
Study Protocol Name	studbook electronic database	Kaplan-Meier survival analysis
Study Protocol Type	information acquisition	data transformation
Study Protocol Type Term Accession Number	OBI:0600013	OBI:0200000
Study Protocol Type Term Source REF	OBI	ERO
Study Protocol Description		
Study Protocol URI	""	""
Study Protocol Version		
Study Protocol Parameters Name	""	""
Study Protocol Parameters Name Term Accession Number	""	""
Study Protocol Parameters Name Term Source REF	""	""
Study Protocol Components Name	""	""
Study Protocol Components Type	""	""
Study Protocol Components Type Term Accession Number	""	""
Study Protocol Components Type Term Source REF	""	""
STUDY CONTACTS
Study Person Last Name	Che-Castaldo	Byrne	Perišin	Faust
Study Person First Name	Judy P.	Amy	Kaitlyn	Lisa J.
Study Person Mid Initials				
Study Person Email	jchecastaldo@lpzoo.org	""	""	""
Study Person Phone				
Study Person Fax				
Study Person Address				
Study Person Affiliation	Alexander Center for Applied Population Biology, Lincoln Park Zoo, Chicago, IL, USA	Alexander Center for Applied Population Biology, Lincoln Park Zoo, Chicago, IL, USA	Alexander Center for Applied Population Biology, Lincoln Park Zoo, Chicago, IL, USA	Alexander Center for Applied Population Biology, Lincoln Park Zoo, Chicago, IL, USA
Study Person Roles				
Study Person Roles Term Accession Number				
Study Person Roles Term Source REF				
Comment[Study Person ORCID]	0000-0002-9118-9202			
Comment[Funder]				
Comment[FundRef ID]				
Comment[Funder Term Source REF]				
Comment[Grant Identifier]				
