# Supplementary material for: Sex-specific median life expectancies from ex situ populations for 330 animal species
Source: Sci Data. 2019 Feb 19;6:190019. doi: 10.1038/sdata.2019.19 (PMC6484356; doi:10.1038/sdata.2019.19)
Supplement: Supplementary file 1 [file sdata201919-isa1.zip › s_Castaldo494C_study.txt]

Source Name	Characteristics[organism]	Term Source REF	Term Accession Number	Characteristics[geographical location]	Term Source REF	Term Accession Number	Characteristics[environment type]	Term Source REF	Term Accession Number	Protocol REF	Sample Name	Factor Value[sex]	Factor Value[species]
Vetted studbook data from North American zoos and aquariums	Addax nasomaculatus			North America	GAZ	GAZ:00000458	zoological garden	ENVO	ENVO:00010625	studbook electronic database	Addax	558 males; 656 females	Addax nasomaculatus
Vetted studbook data from North American zoos and aquariums	Dasyprocta leporina			North America	GAZ	GAZ:00000458	zoological garden	ENVO	ENVO:00010625	studbook electronic database	Agouti_Brazilian	216 males; 220 females	Dasyprocta leporina
Vetted studbook data from North American zoos and aquariums	Alligator sinensis			North America	GAZ	GAZ:00000458	zoological garden	ENVO	ENVO:00010625	studbook electronic database	Alligator_Chinese	151 males; 176 females	Alligator sinensis
Vetted studbook data from North American zoos and aquariums	Bubalus depressicornis			North America	GAZ	GAZ:00000458	zoological garden	ENVO	ENVO:00010625	studbook electronic database	Anoa_Lowland	113 males; 139 females	Bubalus depressicornis
Vetted studbook data from North American zoos and aquariums	Myrmecophaga tridactyla			North America	GAZ	GAZ:00000458	zoological garden	ENVO	ENVO:00010625	studbook electronic database	Anteater_Giant	86 males; 90 females	Myrmecophaga tridactyla
Vetted studbook data from North American zoos and aquariums	Hippotragus equinus			North America	GAZ	GAZ:00000458	zoological garden	ENVO	ENVO:00010625	studbook electronic database	Antelope_Roan	210 males; 245 females	Hippotragus equinus
Vetted studbook data from North American zoos and aquariums	Hippotragus niger			North America	GAZ	GAZ:00000458	zoological garden	ENVO	ENVO:00010625	studbook electronic database	Antelope_Sable	602 males; 795 females	Hippotragus niger
Vetted studbook data from North American zoos and aquariums	Pteroglossus viridis			North America	GAZ	GAZ:00000458	zoological garden	ENVO	ENVO:00010625	studbook electronic database	Aracari_Green	174 males; 175 females	Pteroglossus viridis
Vetted studbook data from North American zoos and aquariums	Argusianus argus			North America	GAZ	GAZ:00000458	zoological garden	ENVO	ENVO:00010625	studbook electronic database	Argus_Great	138 males; 160 females	Argusianus argus
Vetted studbook data from North American zoos and aquariums	Tolypeutes matacas			North America	GAZ	GAZ:00000458	zoological garden	ENVO	ENVO:00010625	studbook electronic database	Armadillo_Southern_Three_banded	109 males; 124 females	Tolypeutes matacas
Vetted studbook data from North American zoos and aquariums	Papio hamadryas			North America	GAZ	GAZ:00000458	zoological garden	ENVO	ENVO:00010625	studbook electronic database	Baboon_Hamadryas	57 males; 77 females	Papio hamadryas
Vetted studbook data from North American zoos and aquariums	Rucervus duvaucelii			North America	GAZ	GAZ:00000458	zoological garden	ENVO	ENVO:00010625	studbook electronic database	Barasingha	228 males; 326 females	Rucervus duvaucelii
Vetted studbook data from North American zoos and aquariums	Trachyphonus erythrocephalus			North America	GAZ	GAZ:00000458	zoological garden	ENVO	ENVO:00010625	studbook electronic database	Barbet_Red_and_Yellow	76 males; 58 females	Trachyphonus erythrocephalus
Vetted studbook data from North American zoos and aquariums	Pteropus rodricensis			North America	GAZ	GAZ:00000458	zoological garden	ENVO	ENVO:00010625	studbook electronic database	Bat_Rodrigues_Fruit	235 males; 188 females	Pteropus rodricensis
Vetted studbook data from North American zoos and aquariums	Eidolon helvum			North America	GAZ	GAZ:00000458	zoological garden	ENVO	ENVO:00010625	studbook electronic database	Bat_Straw_Colored_Fruit	490 males; 463 females	Eidolon helvum
Vetted studbook data from North American zoos and aquariums	Tremarctos ornatus			North America	GAZ	GAZ:00000458	zoological garden	ENVO	ENVO:00010625	studbook electronic database	Bear_Andean_Spectacled	79 males; 64 females	Tremarctos ornatus
Vetted studbook data from North American zoos and aquariums	Ursus thibetanus			North America	GAZ	GAZ:00000458	zoological garden	ENVO	ENVO:00010625	studbook electronic database	Bear_Asiatic_Black	82 males; 102 females	Ursus thibetanus
Vetted studbook data from North American zoos and aquariums	Ursus arctos			North America	GAZ	GAZ:00000458	zoological garden	ENVO	ENVO:00010625	studbook electronic database	Bear_Brown	193 males; 193 females	Ursus arctos
Vetted studbook data from North American zoos and aquariums	Ursus maritimus			North America	GAZ	GAZ:00000458	zoological garden	ENVO	ENVO:00010625	studbook electronic database	Bear_Polar	251 males; 288 females	Ursus maritimus
Vetted studbook data from North American zoos and aquariums	Melursus ursinus			North America	GAZ	GAZ:00000458	zoological garden	ENVO	ENVO:00010625	studbook electronic database	Bear_Sloth	66 males; 70 females	Melursus ursinus
Vetted studbook data from North American zoos and aquariums	Helarctos malayanus			North America	GAZ	GAZ:00000458	zoological garden	ENVO	ENVO:00010625	studbook electronic database	Bear_Sun	66 males; 121 females	Helarctos malayanus
Vetted studbook data from North American zoos and aquariums	Bettongia penicillata			North America	GAZ	GAZ:00000458	zoological garden	ENVO	ENVO:00010625	studbook electronic database	Bettong_Brush_tailed	172 males; 181 females	Bettongia penicillata
Vetted studbook data from North American zoos and aquariums	Arctictis binturong			North America	GAZ	GAZ:00000458	zoological garden	ENVO	ENVO:00010625	studbook electronic database	Binturong	210 males; 180 females	Arctictis binturong
Vetted studbook data from North American zoos and aquariums	Paradisaea raggiana			North America	GAZ	GAZ:00000458	zoological garden	ENVO	ENVO:00010625	studbook electronic database	Bird_of_paradise_Raggiana	54 males; 52 females	Paradisaea raggiana
Vetted studbook data from North American zoos and aquariums	Irena puella			North America	GAZ	GAZ:00000458	zoological garden	ENVO	ENVO:00010625	studbook electronic database	Bluebird_Fairy	219 males; 214 females	Irena puella
Vetted studbook data from North American zoos and aquariums	Chilabothrus subflavus			North America	GAZ	GAZ:00000458	zoological garden	ENVO	ENVO:00010625	studbook electronic database	Boa_Jamaican	93 males; 78 females	Chilabothrus subflavus
Vetted studbook data from North American zoos and aquariums	Lynx rufus			North America	GAZ	GAZ:00000458	zoological garden	ENVO	ENVO:00010625	studbook electronic database	Bobcat	378 males; 366 females	Lynx rufus
Vetted studbook data from North American zoos and aquariums	Tragelaphus eurycerus isaaci			North America	GAZ	GAZ:00000458	zoological garden	ENVO	ENVO:00010625	studbook electronic database	Bongo_Eastern	523 males; 659 females	Tragelaphus eurycerus isaaci
Vetted studbook data from North American zoos and aquariums	Pan paniscus			North America	GAZ	GAZ:00000458	zoological garden	ENVO	ENVO:00010625	studbook electronic database	Bonobo	134 males; 163 females	Pan paniscus
Vetted studbook data from North American zoos and aquariums	Damaliscus pygargus pygarus			North America	GAZ	GAZ:00000458	zoological garden	ENVO	ENVO:00010625	studbook electronic database	Bontebok	134 males; 159 females	Damaliscus pygargus pygarus
Vetted studbook data from North American zoos and aquariums	Syncerus caffer			North America	GAZ	GAZ:00000458	zoological garden	ENVO	ENVO:00010625	studbook electronic database	Buffalo_African_Savannah	138 males; 147 females	Syncerus caffer
Vetted studbook data from North American zoos and aquariums	Galago moholi			North America	GAZ	GAZ:00000458	zoological garden	ENVO	ENVO:00010625	studbook electronic database	Bushbaby_Moholi	356 males; 323 females	Galago moholi
Vetted studbook data from North American zoos and aquariums	Lachesis muta			North America	GAZ	GAZ:00000458	zoological garden	ENVO	ENVO:00010625	studbook electronic database	Bushmaster_South_American	109 males; 106 females	Lachesis muta
Vetted studbook data from North American zoos and aquariums	Lophotis gindiana			North America	GAZ	GAZ:00000458	zoological garden	ENVO	ENVO:00010625	studbook electronic database	Bustard_Buff_crested	55 males; 57 females	Lophotis gindiana
Vetted studbook data from North American zoos and aquariums	Turnix nigricollis			North America	GAZ	GAZ:00000458	zoological garden	ENVO	ENVO:00010625	studbook electronic database	Buttonquail_Madagascar	35 males; 41 females	Turnix nigricollis
Vetted studbook data from North American zoos and aquariums	Callimico goeldii			North America	GAZ	GAZ:00000458	zoological garden	ENVO	ENVO:00010625	studbook electronic database	Callimico	299 males; 266 females	Callimico goeldii
Vetted studbook data from North American zoos and aquariums	Camelus bactrianus			North America	GAZ	GAZ:00000458	zoological garden	ENVO	ENVO:00010625	studbook electronic database	Camel_Bactrian	218 males; 293 females	Camelus bactrianus
Vetted studbook data from North American zoos and aquariums	Hydrochaeris hydrochaeris			North America	GAZ	GAZ:00000458	zoological garden	ENVO	ENVO:00010625	studbook electronic database	Capybara	332 males; 413 females	Hydrochaeris hydrochaeris
Vetted studbook data from North American zoos and aquariums	Caracal caracal			North America	GAZ	GAZ:00000458	zoological garden	ENVO	ENVO:00010625	studbook electronic database	Caracal	219 males; 243 females	Caracal caracal
Vetted studbook data from North American zoos and aquariums	Paroaria gularis			North America	GAZ	GAZ:00000458	zoological garden	ENVO	ENVO:00010625	studbook electronic database	Cardinal_Red_capped	99 males; 106 females	Paroaria gularis
Vetted studbook data from North American zoos and aquariums	Paroaria coronata			North America	GAZ	GAZ:00000458	zoological garden	ENVO	ENVO:00010625	studbook electronic database	Cardinal_Red_crested	157 males; 164 females	Paroaria coronata
Vetted studbook data from North American zoos and aquariums	Casuarius casuarius			North America	GAZ	GAZ:00000458	zoological garden	ENVO	ENVO:00010625	studbook electronic database	Cassowary_Southern_Double_wattled	53 males; 53 females	Casuarius casuarius
Vetted studbook data from North American zoos and aquariums	Felis nigripes			North America	GAZ	GAZ:00000458	zoological garden	ENVO	ENVO:00010625	studbook electronic database	Cat_Black_footed	76 males; 84 females	Felis nigripes
Vetted studbook data from North American zoos and aquariums	Prionailurus viverrinus			North America	GAZ	GAZ:00000458	zoological garden	ENVO	ENVO:00010625	studbook electronic database	Cat_Fishing	112 males; 144 females	Prionailurus viverrinus
Vetted studbook data from North American zoos and aquariums	Felis manul			North America	GAZ	GAZ:00000458	zoological garden	ENVO	ENVO:00010625	studbook electronic database	Cat_Pallas	98 males; 101 females	Felis manul
Vetted studbook data from North American zoos and aquariums	Felis margarita			North America	GAZ	GAZ:00000458	zoological garden	ENVO	ENVO:00010625	studbook electronic database	Cat_Sand	85 males; 79 females	Felis margarita
Vetted studbook data from North American zoos and aquariums	Cossypha niveicapilla			North America	GAZ	GAZ:00000458	zoological garden	ENVO	ENVO:00010625	studbook electronic database	Chat_Snowy_Headed_Robin	103 males; 110 females	Cossypha niveicapilla
Vetted studbook data from North American zoos and aquariums	Acinonyx jubatus			North America	GAZ	GAZ:00000458	zoological garden	ENVO	ENVO:00010625	studbook electronic database	Cheetah	501 males; 479 females	Acinonyx jubatus
Vetted studbook data from North American zoos and aquariums	Tragulus napu			North America	GAZ	GAZ:00000458	zoological garden	ENVO	ENVO:00010625	studbook electronic database	Chevrotain_Greater_Malayan	148 males; 173 females	Tragulus napu
Vetted studbook data from North American zoos and aquariums	Pan troglodytes			North America	GAZ	GAZ:00000458	zoological garden	ENVO	ENVO:00010625	studbook electronic database	Chimpanzee	299 males; 386 females	Pan troglodytes
Vetted studbook data from North American zoos and aquariums	Nasua narica			North America	GAZ	GAZ:00000458	zoological garden	ENVO	ENVO:00010625	studbook electronic database	Coati_White_Nosed	231 males; 275 females	Nasua narica
Vetted studbook data from North American zoos and aquariums	Colobus angolensis			North America	GAZ	GAZ:00000458	zoological garden	ENVO	ENVO:00010625	studbook electronic database	Colobus_Angolan	78 males; 106 females	Colobus angolensis
Vetted studbook data from North American zoos and aquariums	Colobus guereza			North America	GAZ	GAZ:00000458	zoological garden	ENVO	ENVO:00010625	studbook electronic database	Colobus_Guereza	483 males; 586 females	Colobus guereza
Vetted studbook data from North American zoos and aquariums	Vultur gryphus			North America	GAZ	GAZ:00000458	zoological garden	ENVO	ENVO:00010625	studbook electronic database	Condor_Andean	132 males; 132 females	Vultur gryphus
Vetted studbook data from North American zoos and aquariums	Guarouba guarouba			North America	GAZ	GAZ:00000458	zoological garden	ENVO	ENVO:00010625	studbook electronic database	Conure_Golden	142 males; 152 females	Guarouba guarouba
Vetted studbook data from North American zoos and aquariums	Zapornia flavirostra			North America	GAZ	GAZ:00000458	zoological garden	ENVO	ENVO:00010625	studbook electronic database	Crake_Black	128 males; 134 females	Zapornia flavirostra
Vetted studbook data from North American zoos and aquariums	Balearica pavonina			North America	GAZ	GAZ:00000458	zoological garden	ENVO	ENVO:00010625	studbook electronic database	Crane_Black_crowned	176 males; 201 females	Balearica pavonina
Vetted studbook data from North American zoos and aquariums	Anthropoides paradisea			North America	GAZ	GAZ:00000458	zoological garden	ENVO	ENVO:00010625	studbook electronic database	Crane_Blue	123 males; 143 females	Anthropoides paradisea
Vetted studbook data from North American zoos and aquariums	Anthropoides virgo			North America	GAZ	GAZ:00000458	zoological garden	ENVO	ENVO:00010625	studbook electronic database	Crane_Demoiselle	173 males; 158 females	Anthropoides virgo
Vetted studbook data from North American zoos and aquariums	Balearica regulorum			North America	GAZ	GAZ:00000458	zoological garden	ENVO	ENVO:00010625	studbook electronic database	Crane_Grey_crowned	336 males; 360 females	Balearica regulorum
Vetted studbook data from North American zoos and aquariums	Grus monacha			North America	GAZ	GAZ:00000458	zoological garden	ENVO	ENVO:00010625	studbook electronic database	Crane_Hooded	52 males; 69 females	Grus monacha
Vetted studbook data from North American zoos and aquariums	Grus japonensis			North America	GAZ	GAZ:00000458	zoological garden	ENVO	ENVO:00010625	studbook electronic database	Crane_Red_crowned	83 males; 85 females	Grus japonensis
Vetted studbook data from North American zoos and aquariums	Grus vipio			North America	GAZ	GAZ:00000458	zoological garden	ENVO	ENVO:00010625	studbook electronic database	Crane_White_naped	124 males; 130 females	Grus vipio
Vetted studbook data from North American zoos and aquariums	Grus americana			North America	GAZ	GAZ:00000458	zoological garden	ENVO	ENVO:00010625	studbook electronic database	Crane_Whooping	125 males; 140 females	Grus americana
Vetted studbook data from North American zoos and aquariums	Pauxi pauxi			North America	GAZ	GAZ:00000458	zoological garden	ENVO	ENVO:00010625	studbook electronic database	Curassow_Helmeted	61 males; 58 females	Pauxi pauxi
Vetted studbook data from North American zoos and aquariums	Crax globulosa			North America	GAZ	GAZ:00000458	zoological garden	ENVO	ENVO:00010625	studbook electronic database	Curassow_Wattled	62 males; 74 females	Crax globulosa
Vetted studbook data from North American zoos and aquariums	Rucervus eldii thamin			North America	GAZ	GAZ:00000458	zoological garden	ENVO	ENVO:00010625	studbook electronic database	Deer_Elds	196 males; 253 females	Rucervus eldii thamin
Vetted studbook data from North American zoos and aquariums	Mazama temama			North America	GAZ	GAZ:00000458	zoological garden	ENVO	ENVO:00010625	studbook electronic database	Deer_Mexican_Red_Brocket	131 males; 129 females	Mazama temama
Vetted studbook data from North American zoos and aquariums	Elaphurus davidianus			North America	GAZ	GAZ:00000458	zoological garden	ENVO	ENVO:00010625	studbook electronic database	Deer_Pre_Davidos	176 males; 210 females	Elaphurus davidianus
Vetted studbook data from North American zoos and aquariums	Elaphodus cehalophus			North America	GAZ	GAZ:00000458	zoological garden	ENVO	ENVO:00010625	studbook electronic database	Deer_Western_Tufted	92 males; 85 females	Elaphodus cehalophus
Vetted studbook data from North American zoos and aquariums	Madoqua kirkii			North America	GAZ	GAZ:00000458	zoological garden	ENVO	ENVO:00010625	studbook electronic database	Dik_dik_Kirks	212 males; 234 females	Madoqua kirkii
Vetted studbook data from North American zoos and aquariums	Burhinus capensis			North America	GAZ	GAZ:00000458	zoological garden	ENVO	ENVO:00010625	studbook electronic database	Dikkop_Spotted	46 males; 60 females	Burhinus capensis
Vetted studbook data from North American zoos and aquariums	Lycaon pictus			North America	GAZ	GAZ:00000458	zoological garden	ENVO	ENVO:00010625	studbook electronic database	Dog_African_Painted	210 males; 164 females	Lycaon pictus
Vetted studbook data from North American zoos and aquariums	Speothos venaticus			North America	GAZ	GAZ:00000458	zoological garden	ENVO	ENVO:00010625	studbook electronic database	Dog_Bush	284 males; 279 females	Speothos venaticus
Vetted studbook data from North American zoos and aquariums	Gallicolumba criniger			North America	GAZ	GAZ:00000458	zoological garden	ENVO	ENVO:00010625	studbook electronic database	Dove_Bartletts_Bleeding_Heart	72 males; 72 females	Gallicolumba criniger
Vetted studbook data from North American zoos and aquariums	Ptilinopus pulchellus			North America	GAZ	GAZ:00000458	zoological garden	ENVO	ENVO:00010625	studbook electronic database	Dove_Beautiful_Fruit	121 males; 100 females	Ptilinopus pulchellus
Vetted studbook data from North American zoos and aquariums	Ptilinopus melanospilus			North America	GAZ	GAZ:00000458	zoological garden	ENVO	ENVO:00010625	studbook electronic database	Dove_Black_naped_Fruit	178 males; 150 females	Ptilinopus melanospilus
Vetted studbook data from North American zoos and aquariums	Chalcophaps indica			North America	GAZ	GAZ:00000458	zoological garden	ENVO	ENVO:00010625	studbook electronic database	Dove_Grey_capped_Emerald	345 males; 303 females	Chalcophaps indica
Vetted studbook data from North American zoos and aquariums	Ptilinopus jambu			North America	GAZ	GAZ:00000458	zoological garden	ENVO	ENVO:00010625	studbook electronic database	Dove_Jambu_Fruit	167 males; 163 females	Ptilinopus jambu
Vetted studbook data from North American zoos and aquariums	Gallicolumba luzonica			North America	GAZ	GAZ:00000458	zoological garden	ENVO	ENVO:00010625	studbook electronic database	Dove_Luzon_Bleeding_Heart	246 males; 229 females	Gallicolumba luzonica
Vetted studbook data from North American zoos and aquariums	Ptilinopus roseicapilla			North America	GAZ	GAZ:00000458	zoological garden	ENVO	ENVO:00010625	studbook electronic database	Dove_Mariana_Fruit	83 males; 76 females	Ptilinopus roseicapilla
Vetted studbook data from North American zoos and aquariums	Varanus komodoensis			North America	GAZ	GAZ:00000458	zoological garden	ENVO	ENVO:00010625	studbook electronic database	Dragon_Komodo	108 males; 112 females	Varanus komodoensis
Vetted studbook data from North American zoos and aquariums	Dendrocygna guttata			North America	GAZ	GAZ:00000458	zoological garden	ENVO	ENVO:00010625	studbook electronic database	Duck_Spotted_Whistling	50 males; 50 females	Dendrocygna guttata
Vetted studbook data from North American zoos and aquariums	Dendrocygna arborea			North America	GAZ	GAZ:00000458	zoological garden	ENVO	ENVO:00010625	studbook electronic database	Duck_West_Indian_Whistling	151 males; 163 females	Dendrocygna arborea
Vetted studbook data from North American zoos and aquariums	Asarcornis scutulata			North America	GAZ	GAZ:00000458	zoological garden	ENVO	ENVO:00010625	studbook electronic database	Duck_White_winged_Wood	males; females	Asarcornis scutulata
Vetted studbook data from North American zoos and aquariums	Cephalopus niger			North America	GAZ	GAZ:00000458	zoological garden	ENVO	ENVO:00010625	studbook electronic database	Duiker_Black	39 males; 40 females	Cephalopus niger
Vetted studbook data from North American zoos and aquariums	Philantomba monticola			North America	GAZ	GAZ:00000458	zoological garden	ENVO	ENVO:00010625	studbook electronic database	Duiker_Blue	191 males; 200 females	Philantomba monticola
Vetted studbook data from North American zoos and aquariums	Cephalophus silvicultor			North America	GAZ	GAZ:00000458	zoological garden	ENVO	ENVO:00010625	studbook electronic database	Duiker_Yellow_backed	140 males; 134 females	Cephalophus silvicultor
Vetted studbook data from North American zoos and aquariums	Haliaeetus leucoephalus			North America	GAZ	GAZ:00000458	zoological garden	ENVO	ENVO:00010625	studbook electronic database	Eagle_Bald	297 males; 338 females	Haliaeetus leucoephalus
Vetted studbook data from North American zoos and aquariums	Taurotragus oryx			North America	GAZ	GAZ:00000458	zoological garden	ENVO	ENVO:00010625	studbook electronic database	Eland_Common	597 males; 837 females	Taurotragus oryx
Vetted studbook data from North American zoos and aquariums	Loxodonta africana			North America	GAZ	GAZ:00000458	zoological garden	ENVO	ENVO:00010625	studbook electronic database	Elephant_African	108 males; 381 females	Loxodonta africana
Vetted studbook data from North American zoos and aquariums	Elephas maximus			North America	GAZ	GAZ:00000458	zoological garden	ENVO	ENVO:00010625	studbook electronic database	Elephant_Asian	110 males; 526 females	Elephas maximus
Vetted studbook data from North American zoos and aquariums	Polihierax semitorquatus			North America	GAZ	GAZ:00000458	zoological garden	ENVO	ENVO:00010625	studbook electronic database	Falcon_African_Pygmy	78 males; 79 females	Polihierax semitorquatus
Vetted studbook data from North American zoos and aquariums	Phoenicopterus ruber			North America	GAZ	GAZ:00000458	zoological garden	ENVO	ENVO:00010625	studbook electronic database	Flamingo_Caribbean	1425 males; 1335 females	Phoenicopterus ruber
Vetted studbook data from North American zoos and aquariums	Phoenicopterus chilensis			North America	GAZ	GAZ:00000458	zoological garden	ENVO	ENVO:00010625	studbook electronic database	Flamingo_Chilean	1299 males; 1330 females	Phoenicopterus chilensis
Vetted studbook data from North American zoos and aquariums	Phoenicopterus ruber roseus			North America	GAZ	GAZ:00000458	zoological garden	ENVO	ENVO:00010625	studbook electronic database	Flamingo_Greater	355 males; 409 females	Phoenicopterus ruber roseus
Vetted studbook data from North American zoos and aquariums	Phoeniconaias minor			North America	GAZ	GAZ:00000458	zoological garden	ENVO	ENVO:00010625	studbook electronic database	Flamingo_Lesser	676 males; 312 females	Phoeniconaias minor
Vetted studbook data from North American zoos and aquariums	Pteropus hypomelanus			North America	GAZ	GAZ:00000458	zoological garden	ENVO	ENVO:00010625	studbook electronic database	Flying_Fox_Island	62 males; 84 females	Pteropus hypomelanus
Vetted studbook data from North American zoos and aquariums	Pteropus vampyrus			North America	GAZ	GAZ:00000458	zoological garden	ENVO	ENVO:00010625	studbook electronic database	Flying_Fox_Large	102 males; 114 females	Pteropus vampyrus
Vetted studbook data from North American zoos and aquariums	Vulpes zerda			North America	GAZ	GAZ:00000458	zoological garden	ENVO	ENVO:00010625	studbook electronic database	Fox_Fennec_	242 males; 225 females	Vulpes zerda
Vetted studbook data from North American zoos and aquariums	Vulpes velox			North America	GAZ	GAZ:00000458	zoological garden	ENVO	ENVO:00010625	studbook electronic database	Fox_Swift	79 males; 93 females	Vulpes velox
Vetted studbook data from North American zoos and aquariums	Lithobates (Rana) sevosa			North America	GAZ	GAZ:00000458	zoological garden	ENVO	ENVO:00010625	studbook electronic database	Frog_Dusky_Gopher	160 males; 157 females	Lithobates (Rana) sevosa
Vetted studbook data from North American zoos and aquariums	Atelopus varius			North America	GAZ	GAZ:00000458	zoological garden	ENVO	ENVO:00010625	studbook electronic database	Frog_Golden_Harlequin	123 males; 94 females	Atelopus varius
Vetted studbook data from North American zoos and aquariums	Atelopus zeteki			North America	GAZ	GAZ:00000458	zoological garden	ENVO	ENVO:00010625	studbook electronic database	Frog_Panamanian_Golden_Ahogado	301 males; 370 females	Atelopus zeteki
Vetted studbook data from North American zoos and aquariums	Atelopus zeteki			North America	GAZ	GAZ:00000458	zoological garden	ENVO	ENVO:00010625	studbook electronic database	Frog_Panamanian_Golden_Sora	670 males; 639 females	Atelopus zeteki
Vetted studbook data from North American zoos and aquariums	Podargus strigoides			North America	GAZ	GAZ:00000458	zoological garden	ENVO	ENVO:00010625	studbook electronic database	Frogmouth_Tawny	204 males; 168 females	Podargus strigoides
Vetted studbook data from North American zoos and aquariums	Otolemur garnettii			North America	GAZ	GAZ:00000458	zoological garden	ENVO	ENVO:00010625	studbook electronic database	Galago_Northern_Greater	76 males; 59 females	Otolemur garnettii
Vetted studbook data from North American zoos and aquariums	Nanger granti			North America	GAZ	GAZ:00000458	zoological garden	ENVO	ENVO:00010625	studbook electronic database	Gazelle_Grants	280 males; 389 females	Nanger granti
Vetted studbook data from North American zoos and aquariums	Nanger soemmerringii			North America	GAZ	GAZ:00000458	zoological garden	ENVO	ENVO:00010625	studbook electronic database	Gazelle_Nubian_Soemmerrings	93 males; 138 females	Nanger soemmerringii
Vetted studbook data from North American zoos and aquariums	Gazella leptoceros			North America	GAZ	GAZ:00000458	zoological garden	ENVO	ENVO:00010625	studbook electronic database	Gazelle_Slender_Horned	372 males; 406 females	Gazella leptoceros
Vetted studbook data from North American zoos and aquariums	Eudorcas thomsonii			North America	GAZ	GAZ:00000458	zoological garden	ENVO	ENVO:00010625	studbook electronic database	Gazelle_Thomsons	194 males; 339 females	Eudorcas thomsonii
Vetted studbook data from North American zoos and aquariums	Uroplatus fimbriatus			North America	GAZ	GAZ:00000458	zoological garden	ENVO	ENVO:00010625	studbook electronic database	Gecko_Giant_Leaf_tailed	147 males; 150 females	Uroplatus fimbriatus
Vetted studbook data from North American zoos and aquariums	Uroplatus henkeli			North America	GAZ	GAZ:00000458	zoological garden	ENVO	ENVO:00010625	studbook electronic database	Gecko_Henkels_Leaf_tailed	208 males; 158 females	Uroplatus henkeli
Vetted studbook data from North American zoos and aquariums	Uroplatus lineatus			North America	GAZ	GAZ:00000458	zoological garden	ENVO	ENVO:00010625	studbook electronic database	Gecko_Lined_Leaf_tailed	61 males; 45 females	Uroplatus lineatus
Vetted studbook data from North American zoos and aquariums	Uroplatus sikorae			North America	GAZ	GAZ:00000458	zoological garden	ENVO	ENVO:00010625	studbook electronic database	Gecko_Mossy_Leaf_tailed	72 males; 74 females	Uroplatus sikorae
Vetted studbook data from North American zoos and aquariums	Uroplatus phantasticus			North America	GAZ	GAZ:00000458	zoological garden	ENVO	ENVO:00010625	studbook electronic database	Gecko_Satanic_Leaf_tailed	65 males; 66 females	Uroplatus phantasticus
Vetted studbook data from North American zoos and aquariums	Litocranius walleri			North America	GAZ	GAZ:00000458	zoological garden	ENVO	ENVO:00010625	studbook electronic database	Gerenuk_Southern	224 males; 252 females	Litocranius walleri
Vetted studbook data from North American zoos and aquariums	Hylobates lar			North America	GAZ	GAZ:00000458	zoological garden	ENVO	ENVO:00010625	studbook electronic database	Gibbon_Lar_White_handed	males; females	Hylobates lar
Vetted studbook data from North American zoos and aquariums	Nomascus leucogenys			North America	GAZ	GAZ:00000458	zoological garden	ENVO	ENVO:00010625	studbook electronic database	Gibbon_White_cheeked	69 males; 65 females	Nomascus leucogenys
Vetted studbook data from North American zoos and aquariums	Giraffa camelopardalis			North America	GAZ	GAZ:00000458	zoological garden	ENVO	ENVO:00010625	studbook electronic database	Giraffe_Combined_Masai_and_Generic	709 males; 801 females	Giraffa camelopardalis
Vetted studbook data from North American zoos and aquariums	Branta sandvicensis			North America	GAZ	GAZ:00000458	zoological garden	ENVO	ENVO:00010625	studbook electronic database	Goose_Nene	497 males; 478 females	Branta sandvicensis
Vetted studbook data from North American zoos and aquariums	Branta ruficollis			North America	GAZ	GAZ:00000458	zoological garden	ENVO	ENVO:00010625	studbook electronic database	Goose_Red_breasted	206 males; 218 females	Branta ruficollis
Vetted studbook data from North American zoos and aquariums	Anser cygnoides			North America	GAZ	GAZ:00000458	zoological garden	ENVO	ENVO:00010625	studbook electronic database	Goose_Swan	106 males; 106 females	Anser cygnoides
Vetted studbook data from North American zoos and aquariums	Naemorhedus griseus			North America	GAZ	GAZ:00000458	zoological garden	ENVO	ENVO:00010625	studbook electronic database	Goral_Chinese	77 males; 68 females	Naemorhedus griseus
Vetted studbook data from North American zoos and aquariums	Gorilla gorilla gorilla			North America	GAZ	GAZ:00000458	zoological garden	ENVO	ENVO:00010625	studbook electronic database	Gorilla_Western_Lowland	296 males; 312 females	Gorilla gorilla gorilla
Vetted studbook data from North American zoos and aquariums	Guttera pucherani			North America	GAZ	GAZ:00000458	zoological garden	ENVO	ENVO:00010625	studbook electronic database	Guineafowl_Crested	145 males; 124 females	Guttera pucherani
Vetted studbook data from North American zoos and aquariums	Acryllium vulturinum			North America	GAZ	GAZ:00000458	zoological garden	ENVO	ENVO:00010625	studbook electronic database	Guineafowl_Vulturine	340 males; 335 females	Acryllium vulturinum
Vetted studbook data from North American zoos and aquariums	Scopus umbretta			North America	GAZ	GAZ:00000458	zoological garden	ENVO	ENVO:00010625	studbook electronic database	Hamerkop	127 males; 123 females	Scopus umbretta
Vetted studbook data from North American zoos and aquariums	Cochlearius cochlearius			North America	GAZ	GAZ:00000458	zoological garden	ENVO	ENVO:00010625	studbook electronic database	Heron_Boat_billed	192 males; 211 females	Cochlearius cochlearius
Vetted studbook data from North American zoos and aquariums	Cheoropis liberiensi			North America	GAZ	GAZ:00000458	zoological garden	ENVO	ENVO:00010625	studbook electronic database	Hippopotamus_Pygmy	90 males; 132 females	Cheoropis liberiensi
Vetted studbook data from North American zoos and aquariums	Hippopotamus amphibius			North America	GAZ	GAZ:00000458	zoological garden	ENVO	ENVO:00010625	studbook electronic database	Hippopotamus_River	93 males; 123 females	Hippopotamus amphibius
Vetted studbook data from North American zoos and aquariums	Buceros bicornis			North America	GAZ	GAZ:00000458	zoological garden	ENVO	ENVO:00010625	studbook electronic database	Hornbill_Great	53 males; 59 females	Buceros bicornis
Vetted studbook data from North American zoos and aquariums	Tockus erythrorhynchus			North America	GAZ	GAZ:00000458	zoological garden	ENVO	ENVO:00010625	studbook electronic database	Hornbill_Red_billed	85 males; 76 females	Tockus erythrorhynchus
Vetted studbook data from North American zoos and aquariums	Buceros rhinoceros			North America	GAZ	GAZ:00000458	zoological garden	ENVO	ENVO:00010625	studbook electronic database	Hornbill_Rhinoceros	68 males; 57 females	Buceros rhinoceros
Vetted studbook data from North American zoos and aquariums	Rhabdotorrhinus corrugatus			North America	GAZ	GAZ:00000458	zoological garden	ENVO	ENVO:00010625	studbook electronic database	Hornbill_Wrinkled	60 males; 70 females	Rhabdotorrhinus corrugatus
Vetted studbook data from North American zoos and aquariums	Equus ferus przewalskii			North America	GAZ	GAZ:00000458	zoological garden	ENVO	ENVO:00010625	studbook electronic database	Horse_Asian_Wild	221 males; 257 females	Equus ferus przewalskii
Vetted studbook data from North American zoos and aquariums	Crocuta crocuta			North America	GAZ	GAZ:00000458	zoological garden	ENVO	ENVO:00010625	studbook electronic database	Hyena_Spotted	82 males; 61 females	Crocuta crocuta
Vetted studbook data from North American zoos and aquariums	Procavia capensis			North America	GAZ	GAZ:00000458	zoological garden	ENVO	ENVO:00010625	studbook electronic database	Hyrax_Rock	282 males; 312 females	Procavia capensis
Vetted studbook data from North American zoos and aquariums	Capra nubiana			North America	GAZ	GAZ:00000458	zoological garden	ENVO	ENVO:00010625	studbook electronic database	Ibex_Nubian	277 males; 351 females	Capra nubiana
Vetted studbook data from North American zoos and aquariums	Threskiornis aethiopicus			North America	GAZ	GAZ:00000458	zoological garden	ENVO	ENVO:00010625	studbook electronic database	Ibis_Sacred	200 males; 204 females	Threskiornis aethiopicus
Vetted studbook data from North American zoos and aquariums	Eudocimus ruber			North America	GAZ	GAZ:00000458	zoological garden	ENVO	ENVO:00010625	studbook electronic database	Ibis_Scarlet	1075 males; 1023 females	Eudocimus ruber
Vetted studbook data from North American zoos and aquariums	Geronticus eremita			North America	GAZ	GAZ:00000458	zoological garden	ENVO	ENVO:00010625	studbook electronic database	Ibis_Waldrapp	127 males; 144 females	Geronticus eremita
Vetted studbook data from North American zoos and aquariums	Brachylophus bulabula			North America	GAZ	GAZ:00000458	zoological garden	ENVO	ENVO:00010625	studbook electronic database	Iguana_Fiji_Island_Banded	81 males; 97 females	Brachylophus bulabula
Vetted studbook data from North American zoos and aquariums	Pantera onca			North America	GAZ	GAZ:00000458	zoological garden	ENVO	ENVO:00010625	studbook electronic database	Jaguar	294 males; 307 females	Pantera onca
Vetted studbook data from North American zoos and aquariums	Cyanocorax chrysops			North America	GAZ	GAZ:00000458	zoological garden	ENVO	ENVO:00010625	studbook electronic database	Jay_Plush_Crested	98 males; 94 females	Cyanocorax chrysops
Vetted studbook data from North American zoos and aquariums	Nestor notabilis			North America	GAZ	GAZ:00000458	zoological garden	ENVO	ENVO:00010625	studbook electronic database	Kea	59 males; 53 females	Nestor notabilis
Vetted studbook data from North American zoos and aquariums	Todiramphus cinnamominus cinnamominus			North America	GAZ	GAZ:00000458	zoological garden	ENVO	ENVO:00010625	studbook electronic database	Kingfisher_Guam	160 males; 158 females	Todiramphus cinnamominus cinnamominus
Vetted studbook data from North American zoos and aquariums	Potos flavus			North America	GAZ	GAZ:00000458	zoological garden	ENVO	ENVO:00010625	studbook electronic database	Kinkajou	190 males; 219 females	Potos flavus
Vetted studbook data from North American zoos and aquariums	Apteryx australis mantelli			North America	GAZ	GAZ:00000458	zoological garden	ENVO	ENVO:00010625	studbook electronic database	Kiwi_North_Island_Brown	70 males; 58 females	Apteryx australis mantelli
Vetted studbook data from North American zoos and aquariums	Oreotragus oreotragus			North America	GAZ	GAZ:00000458	zoological garden	ENVO	ENVO:00010625	studbook electronic database	Klipspringer	79 males; 84 females	Oreotragus oreotragus
Vetted studbook data from North American zoos and aquariums	Phascolarctos cinereus adustus			North America	GAZ	GAZ:00000458	zoological garden	ENVO	ENVO:00010625	studbook electronic database	Koala_Queensland	108 males; 98 females	Phascolarctos cinereus adustus
Vetted studbook data from North American zoos and aquariums	Kobus kob thomasi			North America	GAZ	GAZ:00000458	zoological garden	ENVO	ENVO:00010625	studbook electronic database	Kob_Uganda	124 males; 155 females	Kobus kob thomasi
Vetted studbook data from North American zoos and aquariums	Dacelo novaeguineae			North America	GAZ	GAZ:00000458	zoological garden	ENVO	ENVO:00010625	studbook electronic database	Kookaburra_Laughing	350 males; 322 females	Dacelo novaeguineae
Vetted studbook data from North American zoos and aquariums	Tragelaphus strepsiceros			North America	GAZ	GAZ:00000458	zoological garden	ENVO	ENVO:00010625	studbook electronic database	Kudu_Greater	649 males; 944 females	Tragelaphus strepsiceros
Vetted studbook data from North American zoos and aquariums	Trachypithecus francoisi francoisi			North America	GAZ	GAZ:00000458	zoological garden	ENVO	ENVO:00010625	studbook electronic database	Langur_Francois	84 males; 92 females	Trachypithecus francoisi francoisi
Vetted studbook data from North American zoos and aquariums	Trachypithecus cristatus ultimus			North America	GAZ	GAZ:00000458	zoological garden	ENVO	ENVO:00010625	studbook electronic database	Langur_Silvered_Leaf	67 males; 94 females	Trachypithecus cristatus ultimus
Vetted studbook data from North American zoos and aquariums	Vanellus miles			North America	GAZ	GAZ:00000458	zoological garden	ENVO	ENVO:00010625	studbook electronic database	Lapwing_Masked	74 males; 90 females	Vanellus miles
Vetted studbook data from North American zoos and aquariums	Vanellus spinosus			North America	GAZ	GAZ:00000458	zoological garden	ENVO	ENVO:00010625	studbook electronic database	Lapwing_Spur_winged	163 males; 200 females	Vanellus spinosus
Vetted studbook data from North American zoos and aquariums	Garrulax leucolophus			North America	GAZ	GAZ:00000458	zoological garden	ENVO	ENVO:00010625	studbook electronic database	Laughingthrush_White_crested	91 males; 81 females	Garrulax leucolophus
Vetted studbook data from North American zoos and aquariums	Kobus megaceros			North America	GAZ	GAZ:00000458	zoological garden	ENVO	ENVO:00010625	studbook electronic database	Lechwe_Nile	268 males; 307 females	Kobus megaceros
Vetted studbook data from North American zoos and aquariums	Kobus leche			North America	GAZ	GAZ:00000458	zoological garden	ENVO	ENVO:00010625	studbook electronic database	Lechwe_Red	207 males; 264 females	Kobus leche
Vetted studbook data from North American zoos and aquariums	Leiothrix lutea			North America	GAZ	GAZ:00000458	zoological garden	ENVO	ENVO:00010625	studbook electronic database	Leiothrix_Red_billed	117 males; 117 females	Leiothrix lutea
Vetted studbook data from North American zoos and aquariums	Varecia variegata			North America	GAZ	GAZ:00000458	zoological garden	ENVO	ENVO:00010625	studbook electronic database	Lemur_Black_and_White_Ruffed	349 males; 277 females	Varecia variegata
Vetted studbook data from North American zoos and aquariums	Eulemur collaris			North America	GAZ	GAZ:00000458	zoological garden	ENVO	ENVO:00010625	studbook electronic database	Lemur_Collared	44 males; 39 females	Eulemur collaris
Vetted studbook data from North American zoos and aquariums	Microcebus murinus			North America	GAZ	GAZ:00000458	zoological garden	ENVO	ENVO:00010625	studbook electronic database	Lemur_Gray_Mouse	153 males; 144 females	Microcebus murinus
Vetted studbook data from North American zoos and aquariums	Eulemur mongoz			North America	GAZ	GAZ:00000458	zoological garden	ENVO	ENVO:00010625	studbook electronic database	Lemur_Mongoose	83 males; 78 females	Eulemur mongoz
Vetted studbook data from North American zoos and aquariums	Varecia rubra			North America	GAZ	GAZ:00000458	zoological garden	ENVO	ENVO:00010625	studbook electronic database	Lemur_Red_Ruffed	241 males; 185 females	Varecia rubra
Vetted studbook data from North American zoos and aquariums	Lemur catta			North America	GAZ	GAZ:00000458	zoological garden	ENVO	ENVO:00010625	studbook electronic database	Lemur_Ring_tailed	1043 males; 944 females	Lemur catta
Vetted studbook data from North American zoos and aquariums	Panthera pardus orientalis			North America	GAZ	GAZ:00000458	zoological garden	ENVO	ENVO:00010625	studbook electronic database	Leopard_Amur	93 males; 103 females	Panthera pardus orientalis
Vetted studbook data from North American zoos and aquariums	Neofelis nebulosa			North America	GAZ	GAZ:00000458	zoological garden	ENVO	ENVO:00010625	studbook electronic database	Leopard_Clouded	213 males; 188 females	Neofelis nebulosa
Vetted studbook data from North American zoos and aquariums	Unica unica			North America	GAZ	GAZ:00000458	zoological garden	ENVO	ENVO:00010625	studbook electronic database	Leopard_Snow	287 males; 296 females	Unica unica
Vetted studbook data from North American zoos and aquariums	Panthera leo			North America	GAZ	GAZ:00000458	zoological garden	ENVO	ENVO:00010625	studbook electronic database	Lion	556 males; 672 females	Panthera leo
Vetted studbook data from North American zoos and aquariums	Shinisaurus crocodilurus			North America	GAZ	GAZ:00000458	zoological garden	ENVO	ENVO:00010625	studbook electronic database	Lizard_Chinese_Crocodile	116 males; 99 females	Shinisaurus crocodilurus
Vetted studbook data from North American zoos and aquariums	Heloderma horridum exasperatum			North America	GAZ	GAZ:00000458	zoological garden	ENVO	ENVO:00010625	studbook electronic database	Lizard_Rio_Fuerte_Beaded	235 males; 222 females	Heloderma horridum exasperatum
Vetted studbook data from North American zoos and aquariums	Nycticebus pygmaeus			North America	GAZ	GAZ:00000458	zoological garden	ENVO	ENVO:00010625	studbook electronic database	Loris_Pygmy	85 males; 81 females	Nycticebus pygmaeus
Vetted studbook data from North American zoos and aquariums	Lynx canadensis			North America	GAZ	GAZ:00000458	zoological garden	ENVO	ENVO:00010625	studbook electronic database	Lynx_Canada	178 males; 203 females	Lynx canadensis
Vetted studbook data from North American zoos and aquariums	Macaca fuscata			North America	GAZ	GAZ:00000458	zoological garden	ENVO	ENVO:00010625	studbook electronic database	Macaque_Japanese	109 males; 191 females	Macaca fuscata
Vetted studbook data from North American zoos and aquariums	Macaca silenus			North America	GAZ	GAZ:00000458	zoological garden	ENVO	ENVO:00010625	studbook electronic database	Macaque_Lion_tailed	93 males; 89 females	Macaca silenus
Vetted studbook data from North American zoos and aquariums	Macaca nigra			North America	GAZ	GAZ:00000458	zoological garden	ENVO	ENVO:00010625	studbook electronic database	Macaque_Sulawesi	males; females	Macaca nigra
Vetted studbook data from North American zoos and aquariums	Anodorhynchus hyacinthinus			North America	GAZ	GAZ:00000458	zoological garden	ENVO	ENVO:00010625	studbook electronic database	Macaw_Hyacinth	249 males; 228 females	Anodorhynchus hyacinthinus
Vetted studbook data from North American zoos and aquariums	Cyanopica cyanus			North America	GAZ	GAZ:00000458	zoological garden	ENVO	ENVO:00010625	studbook electronic database	Magpie_Azure_winged	76 males; 76 females	Cyanopica cyanus
Vetted studbook data from North American zoos and aquariums	Urocissa erythrorhyncha			North America	GAZ	GAZ:00000458	zoological garden	ENVO	ENVO:00010625	studbook electronic database	Magpie_Red_billed_Blue	46 males; 57 females	Urocissa erythrorhyncha
Vetted studbook data from North American zoos and aquariums	Mandrillus sphinx			North America	GAZ	GAZ:00000458	zoological garden	ENVO	ENVO:00010625	studbook electronic database	Mandrill	107 males; 151 females	Mandrillus sphinx
Vetted studbook data from North American zoos and aquariums	Cercocebus torquatus			North America	GAZ	GAZ:00000458	zoological garden	ENVO	ENVO:00010625	studbook electronic database	Mangabey_Red_capped	64 males; 71 females	Cercocebus torquatus
Vetted studbook data from North American zoos and aquariums	Capra falconeri heptneri			North America	GAZ	GAZ:00000458	zoological garden	ENVO	ENVO:00010625	studbook electronic database	Markhor_Turkmenian	405 males; 460 females	Capra falconeri heptneri
Vetted studbook data from North American zoos and aquariums	Callithrix geoffroyi			North America	GAZ	GAZ:00000458	zoological garden	ENVO	ENVO:00010625	studbook electronic database	Marmoset_Geoffroys	200 males; 213 females	Callithrix geoffroyi
Vetted studbook data from North American zoos and aquariums	Callithrix pygmaea			North America	GAZ	GAZ:00000458	zoological garden	ENVO	ENVO:00010625	studbook electronic database	Marmoset_Pygmy	460 males; 464 females	Callithrix pygmaea
Vetted studbook data from North American zoos and aquariums	Suricata suricatta			North America	GAZ	GAZ:00000458	zoological garden	ENVO	ENVO:00010625	studbook electronic database	Meerkat	1021 males; 798 females	Suricata suricatta
Vetted studbook data from North American zoos and aquariums	Callicebus donacophilus			North America	GAZ	GAZ:00000458	zoological garden	ENVO	ENVO:00010625	studbook electronic database	Monkey_Bolivian_Gray_Titi	169 males; 176 females	Callicebus donacophilus
Vetted studbook data from North American zoos and aquariums	Ateles goeffroyi			North America	GAZ	GAZ:00000458	zoological garden	ENVO	ENVO:00010625	studbook electronic database	Monkey_Central_American_Spider_Geoffroys	452 males; 613 females	Ateles goeffroyi
Vetted studbook data from North American zoos and aquariums	Saimiri sciureus			North America	GAZ	GAZ:00000458	zoological garden	ENVO	ENVO:00010625	studbook electronic database	Monkey_Common_Squirrel	164 males; 256 females	Saimiri sciureus
Vetted studbook data from North American zoos and aquariums	Cercopithecus neglectus			North America	GAZ	GAZ:00000458	zoological garden	ENVO	ENVO:00010625	studbook electronic database	Monkey_DeBrazzas	294 males; 303 females	Cercopithecus neglectus
Vetted studbook data from North American zoos and aquariums	Erythrocebus patas			North America	GAZ	GAZ:00000458	zoological garden	ENVO	ENVO:00010625	studbook electronic database	Monkey_Patas	240 males; 312 females	Erythrocebus patas
Vetted studbook data from North American zoos and aquariums	Ateles fusciceps robustus			North America	GAZ	GAZ:00000458	zoological garden	ENVO	ENVO:00010625	studbook electronic database	Monkey_Robust_Black_Spider	101 males; 165 females	Ateles fusciceps robustus
Vetted studbook data from North American zoos and aquariums	Cercopithecus ascanius schmidti			North America	GAZ	GAZ:00000458	zoological garden	ENVO	ENVO:00010625	studbook electronic database	Monkey_Schmidtos_Red_tailed	82 males; 99 females	Cercopithecus ascanius schmidti
Vetted studbook data from North American zoos and aquariums	Alouatta caraya			North America	GAZ	GAZ:00000458	zoological garden	ENVO	ENVO:00010625	studbook electronic database	Monkey_Southern_Black_Howler	133 males; 121 females	Alouatta caraya
Vetted studbook data from North American zoos and aquariums	Alces alces			North America	GAZ	GAZ:00000458	zoological garden	ENVO	ENVO:00010625	studbook electronic database	Moose	66 males; 84 females	Alces alces
Vetted studbook data from North American zoos and aquariums	Momotus momota			North America	GAZ	GAZ:00000458	zoological garden	ENVO	ENVO:00010625	studbook electronic database	Motmot_Blue_crowned	227 males; 216 females	Momotus momota
Vetted studbook data from North American zoos and aquariums	Leucopsar rothschildi			North America	GAZ	GAZ:00000458	zoological garden	ENVO	ENVO:00010625	studbook electronic database	Mynah_Bali	341 males; 338 females	Leucopsar rothschildi
Vetted studbook data from North American zoos and aquariums	Ampeliceps coronatus			North America	GAZ	GAZ:00000458	zoological garden	ENVO	ENVO:00010625	studbook electronic database	Mynah_Golden_crested	78 males; 96 females	Ampeliceps coronatus
Vetted studbook data from North American zoos and aquariums	Tragelaphus angasii			North America	GAZ	GAZ:00000458	zoological garden	ENVO	ENVO:00010625	studbook electronic database	Nyala_Lowland	553 males; 608 females	Tragelaphus angasii
Vetted studbook data from North American zoos and aquariums	Leopardus pardalis			North America	GAZ	GAZ:00000458	zoological garden	ENVO	ENVO:00010625	studbook electronic database	Ocelot	182 males; 193 females	Leopardus pardalis
Vetted studbook data from North American zoos and aquariums	Okapia johnstoni			North America	GAZ	GAZ:00000458	zoological garden	ENVO	ENVO:00010625	studbook electronic database	Okapi	173 males; 178 females	Okapia johnstoni
Vetted studbook data from North American zoos and aquariums	Pongo pygmaeus			North America	GAZ	GAZ:00000458	zoological garden	ENVO	ENVO:00010625	studbook electronic database	Orangutan_Bornean	83 males; 95 females	Pongo pygmaeus
Vetted studbook data from North American zoos and aquariums	Pongo abelii			North America	GAZ	GAZ:00000458	zoological garden	ENVO	ENVO:00010625	studbook electronic database	Orangutan_Sumatran	105 males; 114 females	Pongo abelii
Vetted studbook data from North American zoos and aquariums	Oryx leucoryx			North America	GAZ	GAZ:00000458	zoological garden	ENVO	ENVO:00010625	studbook electronic database	Oryx_Arabian	516 males; 519 females	Oryx leucoryx
Vetted studbook data from North American zoos and aquariums	Oryx gazelle callotis			North America	GAZ	GAZ:00000458	zoological garden	ENVO	ENVO:00010625	studbook electronic database	Oryx_Fringe_eared	128 males; 172 females	Oryx gazelle callotis
Vetted studbook data from North American zoos and aquariums	Oryx dammah			North America	GAZ	GAZ:00000458	zoological garden	ENVO	ENVO:00010625	studbook electronic database	Oryx_Scimitar_horned	691 males; 751 females	Oryx dammah
Vetted studbook data from North American zoos and aquariums	Struthio camelus			North America	GAZ	GAZ:00000458	zoological garden	ENVO	ENVO:00010625	studbook electronic database	Ostrich	433 males; 593 females	Struthio camelus
Vetted studbook data from North American zoos and aquariums	Amblonyx cinereus			North America	GAZ	GAZ:00000458	zoological garden	ENVO	ENVO:00010625	studbook electronic database	Otter_Asian_Small_clawed	223 males; 234 females	Amblonyx cinereus
Vetted studbook data from North American zoos and aquariums	Lontra canadensis			North America	GAZ	GAZ:00000458	zoological garden	ENVO	ENVO:00010625	studbook electronic database	Otter_North_American_River	498 males; 451 females	Lontra canadensis
Vetted studbook data from North American zoos and aquariums	Enhydra lutris kenyoni & E. l. nereis			North America	GAZ	GAZ:00000458	zoological garden	ENVO	ENVO:00010625	studbook electronic database	Otter_Sea	56 males; 86 females	Enhydra lutris kenyoni & E. l. nereis
Vetted studbook data from North American zoos and aquariums	Athene cunicularia			North America	GAZ	GAZ:00000458	zoological garden	ENVO	ENVO:00010625	studbook electronic database	Owl_Burrowing	300 males; 298 females	Athene cunicularia
Vetted studbook data from North American zoos and aquariums	Nyctea scandiaca			North America	GAZ	GAZ:00000458	zoological garden	ENVO	ENVO:00010625	studbook electronic database	Owl_Snowy	159 males; 162 females	Nyctea scandiaca
Vetted studbook data from North American zoos and aquariums	Ailurus fulgens fulgens			North America	GAZ	GAZ:00000458	zoological garden	ENVO	ENVO:00010625	studbook electronic database	Panda_Red_fulgens	242 males; 273 females	Ailurus fulgens fulgens
Vetted studbook data from North American zoos and aquariums	Ailurus fulgens refulgens (styani)			North America	GAZ	GAZ:00000458	zoological garden	ENVO	ENVO:00010625	studbook electronic database	Panda_Red_refulgens	90 males; 82 females	Ailurus fulgens refulgens (styani)
Vetted studbook data from North American zoos and aquariums	Deroptyus accipitrinus			North America	GAZ	GAZ:00000458	zoological garden	ENVO	ENVO:00010625	studbook electronic database	Parrot_Hawk_headed	85 males; 78 females	Deroptyus accipitrinus
Vetted studbook data from North American zoos and aquariums	Rhynchopsitta pachyrhyncha			North America	GAZ	GAZ:00000458	zoological garden	ENVO	ENVO:00010625	studbook electronic database	Parrot_Thick_billed	149 males; 157 females	Rhynchopsitta pachyrhyncha
Vetted studbook data from North American zoos and aquariums	Afropavo congensis			North America	GAZ	GAZ:00000458	zoological garden	ENVO	ENVO:00010625	studbook electronic database	Peafowl_Congo	84 males; 75 females	Afropavo congensis
Vetted studbook data from North American zoos and aquariums	Pelecanus rufescens			North America	GAZ	GAZ:00000458	zoological garden	ENVO	ENVO:00010625	studbook electronic database	Pelican_Pink_backed	72 males; 78 females	Pelecanus rufescens
Vetted studbook data from North American zoos and aquariums	Pygoscelis adeliae			North America	GAZ	GAZ:00000458	zoological garden	ENVO	ENVO:00010625	studbook electronic database	Penguin_Adelie	183 males; 180 females	Pygoscelis adeliae
Vetted studbook data from North American zoos and aquariums	Speniscus demersus			North America	GAZ	GAZ:00000458	zoological garden	ENVO	ENVO:00010625	studbook electronic database	Penguin_African	911 males; 865 females	Speniscus demersus
Vetted studbook data from North American zoos and aquariums	Pygoscelis antarctica			North America	GAZ	GAZ:00000458	zoological garden	ENVO	ENVO:00010625	studbook electronic database	Penguin_Chinstrap	159 males; 147 females	Pygoscelis antarctica
Vetted studbook data from North American zoos and aquariums	Pygoscelis papua ellsworthi			North America	GAZ	GAZ:00000458	zoological garden	ENVO	ENVO:00010625	studbook electronic database	Penguin_Gentoo_ellsworthi	195 males; 231 females	Pygoscelis papua ellsworthi
Vetted studbook data from North American zoos and aquariums	Spheniscus humboldti			North America	GAZ	GAZ:00000458	zoological garden	ENVO	ENVO:00010625	studbook electronic database	Penguin_Humboldt	361 males; 353 females	Spheniscus humboldti
Vetted studbook data from North American zoos and aquariums	Aptenodytes patagonicus			North America	GAZ	GAZ:00000458	zoological garden	ENVO	ENVO:00010625	studbook electronic database	Penguin_King	246 males; 218 females	Aptenodytes patagonicus
Vetted studbook data from North American zoos and aquariums	Eudyptes chrysolophus			North America	GAZ	GAZ:00000458	zoological garden	ENVO	ENVO:00010625	studbook electronic database	Penguin_Macaroni	132 males; 130 females	Eudyptes chrysolophus
Vetted studbook data from North American zoos and aquariums	Spheniscus magellanicus			North America	GAZ	GAZ:00000458	zoological garden	ENVO	ENVO:00010625	studbook electronic database	Penguin_Magellanic	276 males; 248 females	Spheniscus magellanicus
Vetted studbook data from North American zoos and aquariums	Eudyptes chrysocome moseleyi			North America	GAZ	GAZ:00000458	zoological garden	ENVO	ENVO:00010625	studbook electronic database	Penguin_Northern_and_Southern_Rockhopper_combined	301 males; 284 females	Eudyptes chrysocome moseleyi
Vetted studbook data from North American zoos and aquariums	Polyplectron emphanum			North America	GAZ	GAZ:00000458	zoological garden	ENVO	ENVO:00010625	studbook electronic database	Pheasant_Palawan_Peacock	172 males; 153 females	Polyplectron emphanum
Vetted studbook data from North American zoos and aquariums	Otidiphaps nobilis			North America	GAZ	GAZ:00000458	zoological garden	ENVO	ENVO:00010625	studbook electronic database	Pigeon_Green_naped_Pheasant	101 males; 92 females	Otidiphaps nobilis
Vetted studbook data from North American zoos and aquariums	Caloenas nicobarica			North America	GAZ	GAZ:00000458	zoological garden	ENVO	ENVO:00010625	studbook electronic database	Pigeon_Nicobar	428 males; 403 females	Caloenas nicobarica
Vetted studbook data from North American zoos and aquariums	Goura victoria			North America	GAZ	GAZ:00000458	zoological garden	ENVO	ENVO:00010625	studbook electronic database	Pigeon_Victoria_Crowned	172 males; 187 females	Goura victoria
Vetted studbook data from North American zoos and aquariums	Goura cristata			North America	GAZ	GAZ:00000458	zoological garden	ENVO	ENVO:00010625	studbook electronic database	Pigeon_Western_Blue_Crowned	152 males; 166 females	Goura cristata
Vetted studbook data from North American zoos and aquariums	Pitta sordida			North America	GAZ	GAZ:00000458	zoological garden	ENVO	ENVO:00010625	studbook electronic database	Pitta_Hooded	109 males; 110 females	Pitta sordida
Vetted studbook data from North American zoos and aquariums	Coendou prehensilis			North America	GAZ	GAZ:00000458	zoological garden	ENVO	ENVO:00010625	studbook electronic database	Porcupine_Prehensile_tailed	130 males; 144 females	Coendou prehensilis
Vetted studbook data from North American zoos and aquariums	Pudu puda			North America	GAZ	GAZ:00000458	zoological garden	ENVO	ENVO:00010625	studbook electronic database	Pudu_Chilean	71 males; 83 females	Pudu puda
Vetted studbook data from North American zoos and aquariums	Fratercula arctica			North America	GAZ	GAZ:00000458	zoological garden	ENVO	ENVO:00010625	studbook electronic database	Puffin_Atlantic	181 males; 163 females	Fratercula arctica
Vetted studbook data from North American zoos and aquariums	Puma concolor			North America	GAZ	GAZ:00000458	zoological garden	ENVO	ENVO:00010625	studbook electronic database	Puma	388 males; 435 females	Puma concolor
Vetted studbook data from North American zoos and aquariums	Python reticulatus			North America	GAZ	GAZ:00000458	zoological garden	ENVO	ENVO:00010625	studbook electronic database	Python_Reticulated	37 males; 37 females	Python reticulatus
Vetted studbook data from North American zoos and aquariums	Dasyurus maculatus			North America	GAZ	GAZ:00000458	zoological garden	ENVO	ENVO:00010625	studbook electronic database	Quoll_Tiger	26 males; 24 females	Dasyurus maculatus
Vetted studbook data from North American zoos and aquariums	Gallirallus owstoni			North America	GAZ	GAZ:00000458	zoological garden	ENVO	ENVO:00010625	studbook electronic database	Rail_Guam	168 males; 175 females	Gallirallus owstoni
Vetted studbook data from North American zoos and aquariums	Sistrurus catenatusÃcatenatus			North America	GAZ	GAZ:00000458	zoological garden	ENVO	ENVO:00010625	studbook electronic database	Rattlesnake_Eastern_Massasauga	100 males; 94 females	Sistrurus catenatusÃcatenatus
Vetted studbook data from North American zoos and aquariums	Crotalus polystictus			North America	GAZ	GAZ:00000458	zoological garden	ENVO	ENVO:00010625	studbook electronic database	Rattlesnake_Mexican_Lance_headed	77 males; 99 females	Crotalus polystictus
Vetted studbook data from North American zoos and aquariums	Rhea americana			North America	GAZ	GAZ:00000458	zoological garden	ENVO	ENVO:00010625	studbook electronic database	Rhea_Greater	354 males; 541 females	Rhea americana
Vetted studbook data from North American zoos and aquariums	Diceros bicornis michaeli			North America	GAZ	GAZ:00000458	zoological garden	ENVO	ENVO:00010625	studbook electronic database	Rhinoceros_Eastern_Black	117 males; 110 females	Diceros bicornis michaeli
Vetted studbook data from North American zoos and aquariums	Rhinoceros unicornis			North America	GAZ	GAZ:00000458	zoological garden	ENVO	ENVO:00010625	studbook electronic database	Rhinoceros_Greater_One_horned	68 males; 69 females	Rhinoceros unicornis
Vetted studbook data from North American zoos and aquariums	Cerathotherium simum			North America	GAZ	GAZ:00000458	zoological garden	ENVO	ENVO:00010625	studbook electronic database	Rhinoceros_Southern_White	275 males; 343 females	Cerathotherium simum
Vetted studbook data from North American zoos and aquariums	Bassariscus astutus			North America	GAZ	GAZ:00000458	zoological garden	ENVO	ENVO:00010625	studbook electronic database	Ringtail	97 males; 103 females	Bassariscus astutus
Vetted studbook data from North American zoos and aquariums	Coracias cyanogaster			North America	GAZ	GAZ:00000458	zoological garden	ENVO	ENVO:00010625	studbook electronic database	Roller_Blue_bellied	136 males; 138 females	Coracias cyanogaster
Vetted studbook data from North American zoos and aquariums	Pithecia pithecia			North America	GAZ	GAZ:00000458	zoological garden	ENVO	ENVO:00010625	studbook electronic database	Saki_White_faced	135 males; 126 females	Pithecia pithecia
Vetted studbook data from North American zoos and aquariums	Chauna torquata			North America	GAZ	GAZ:00000458	zoological garden	ENVO	ENVO:00010625	studbook electronic database	Screamer_Crested	134 males; 123 females	Chauna torquata
Vetted studbook data from North American zoos and aquariums	Zalophus californianus			North America	GAZ	GAZ:00000458	zoological garden	ENVO	ENVO:00010625	studbook electronic database	Sea_Lion_California	394 males; 459 females	Zalophus californianus
Vetted studbook data from North American zoos and aquariums	Halichoerus grypus			North America	GAZ	GAZ:00000458	zoological garden	ENVO	ENVO:00010625	studbook electronic database	Seal_Grey	32 males; 45 females	Halichoerus grypus
Vetted studbook data from North American zoos and aquariums	Phoca vitulina			North America	GAZ	GAZ:00000458	zoological garden	ENVO	ENVO:00010625	studbook electronic database	Seal_Harbor	164 males; 208 females	Phoca vitulina
Vetted studbook data from North American zoos and aquariums	Cariama cristata			North America	GAZ	GAZ:00000458	zoological garden	ENVO	ENVO:00010625	studbook electronic database	Seriema_Red_legged	83 males; 85 females	Cariama cristata
Vetted studbook data from North American zoos and aquariums	Leptailurus serval			North America	GAZ	GAZ:00000458	zoological garden	ENVO	ENVO:00010625	studbook electronic database	Serval	250 males; 272 females	Leptailurus serval
Vetted studbook data from North American zoos and aquariums	Carcharias Taurus			North America	GAZ	GAZ:00000458	zoological garden	ENVO	ENVO:00010625	studbook electronic database	Shark_Sandtiger	136 males; 114 females	Carcharias Taurus
Vetted studbook data from North American zoos and aquariums	Ovis canadensis nelsoni			North America	GAZ	GAZ:00000458	zoological garden	ENVO	ENVO:00010625	studbook electronic database	Sheep_Desert_Bighorn	108 males; 115 females	Ovis canadensis nelsoni
Vetted studbook data from North American zoos and aquariums	Symphalangus syndactylus			North America	GAZ	GAZ:00000458	zoological garden	ENVO	ENVO:00010625	studbook electronic database	Siamang	153 males; 155 females	Symphalangus syndactylus
Vetted studbook data from North American zoos and aquariums	Propithecus coquereli			North America	GAZ	GAZ:00000458	zoological garden	ENVO	ENVO:00010625	studbook electronic database	Sifaka_Coquerels	66 males; 63 females	Propithecus coquereli
Vetted studbook data from North American zoos and aquariums	Tragelaphus spekii			North America	GAZ	GAZ:00000458	zoological garden	ENVO	ENVO:00010625	studbook electronic database	Sitatunga	411 males; 493 females	Tragelaphus spekii
Vetted studbook data from North American zoos and aquariums	Choleopus hoffmanni			North America	GAZ	GAZ:00000458	zoological garden	ENVO	ENVO:00010625	studbook electronic database	Sloth_Hoffmans_Two_toed	90 males; 120 females	Choleopus hoffmanni
Vetted studbook data from North American zoos and aquariums	Choleopus didactylus			North America	GAZ	GAZ:00000458	zoological garden	ENVO	ENVO:00010625	studbook electronic database	Sloth_Linnes_Two_toed	102 males; 153 females	Choleopus didactylus
Vetted studbook data from North American zoos and aquariums	Drymarchon couperi			North America	GAZ	GAZ:00000458	zoological garden	ENVO	ENVO:00010625	studbook electronic database	Snake_Eastern_Indigo	242 males; 206 females	Drymarchon couperi
Vetted studbook data from North American zoos and aquariums	Pituophis ruthveni			North America	GAZ	GAZ:00000458	zoological garden	ENVO	ENVO:00010625	studbook electronic database	Snake_Louisiana_Pine	78 males; 78 females	Pituophis ruthveni
Vetted studbook data from North American zoos and aquariums	Ajaia ajaja			North America	GAZ	GAZ:00000458	zoological garden	ENVO	ENVO:00010625	studbook electronic database	Spoonbill_Roseate	453 males; 521 females	Ajaia ajaja
Vetted studbook data from North American zoos and aquariums	Antidorcas marsupialis			North America	GAZ	GAZ:00000458	zoological garden	ENVO	ENVO:00010625	studbook electronic database	Springbok_South_African	418 males; 472 females	Antidorcas marsupialis
Vetted studbook data from North American zoos and aquariums	Callosciurus prevostii			North America	GAZ	GAZ:00000458	zoological garden	ENVO	ENVO:00010625	studbook electronic database	Squirrel_Prevosts	113 males; 93 females	Callosciurus prevostii
Vetted studbook data from North American zoos and aquariums	Coccycolius iris			North America	GAZ	GAZ:00000458	zoological garden	ENVO	ENVO:00010625	studbook electronic database	Starling_Emerald	197 males; 139 females	Coccycolius iris
Vetted studbook data from North American zoos and aquariums	Cosmopsarus regius			North America	GAZ	GAZ:00000458	zoological garden	ENVO	ENVO:00010625	studbook electronic database	Starling_Golden_breasted	249 males; 214 females	Cosmopsarus regius
Vetted studbook data from North American zoos and aquariums	Raphicerus campestris			North America	GAZ	GAZ:00000458	zoological garden	ENVO	ENVO:00010625	studbook electronic database	Steenbok	42 males; 47 females	Raphicerus campestris
Vetted studbook data from North American zoos and aquariums	Himantopus mexicanus			North America	GAZ	GAZ:00000458	zoological garden	ENVO	ENVO:00010625	studbook electronic database	Stilt_Black_necked	76 males; 48 females	Himantopus mexicanus
Vetted studbook data from North American zoos and aquariums	Potamotrygon motoro			North America	GAZ	GAZ:00000458	zoological garden	ENVO	ENVO:00010625	studbook electronic database	Stingray_Ocellated_River	135 males; 127 females	Potamotrygon motoro
Vetted studbook data from North American zoos and aquariums	Ciconia ciconia ciconia			North America	GAZ	GAZ:00000458	zoological garden	ENVO	ENVO:00010625	studbook electronic database	Stork_European_White	154 males; 140 females	Ciconia ciconia ciconia
Vetted studbook data from North American zoos and aquariums	Leptoptilos crumenifer			North America	GAZ	GAZ:00000458	zoological garden	ENVO	ENVO:00010625	studbook electronic database	Stork_Marabou	140 males; 138 females	Leptoptilos crumenifer
Vetted studbook data from North American zoos and aquariums	Mycteria leucocephala			North America	GAZ	GAZ:00000458	zoological garden	ENVO	ENVO:00010625	studbook electronic database	Stork_Painted	49 males; 39 females	Mycteria leucocephala
Vetted studbook data from North American zoos and aquariums	Ephippiorhynchus senegalensis			North America	GAZ	GAZ:00000458	zoological garden	ENVO	ENVO:00010625	studbook electronic database	Stork_Saddle_billed	60 males; 63 females	Ephippiorhynchus senegalensis
Vetted studbook data from North American zoos and aquariums	Mycteria ibis			North America	GAZ	GAZ:00000458	zoological garden	ENVO	ENVO:00010625	studbook electronic database	Stork_Yellow_billed	60 males; 51 females	Mycteria ibis
Vetted studbook data from North American zoos and aquariums	Eurypyga helias			North America	GAZ	GAZ:00000458	zoological garden	ENVO	ENVO:00010625	studbook electronic database	Sunbittern	145 males; 139 females	Eurypyga helias
Vetted studbook data from North American zoos and aquariums	Budorcas taxicolor tibetana			North America	GAZ	GAZ:00000458	zoological garden	ENVO	ENVO:00010625	studbook electronic database	Takin_Sichuan	104 males; 94 females	Budorcas taxicolor tibetana
Vetted studbook data from North American zoos and aquariums	Tamandua tetradactyla			North America	GAZ	GAZ:00000458	zoological garden	ENVO	ENVO:00010625	studbook electronic database	Tamandua_Southern	49 males; 68 females	Tamandua tetradactyla
Vetted studbook data from North American zoos and aquariums	Saguinus imperator subgrisescens			North America	GAZ	GAZ:00000458	zoological garden	ENVO	ENVO:00010625	studbook electronic database	Tamarin_Bearded_Emperor	92 males; 87 females	Saguinus imperator subgrisescens
Vetted studbook data from North American zoos and aquariums	Saguinus oedipus			North America	GAZ	GAZ:00000458	zoological garden	ENVO	ENVO:00010625	studbook electronic database	Tamarin_Cotton_top	437 males; 401 females	Saguinus oedipus
Vetted studbook data from North American zoos and aquariums	Leontopithecus chrysomelas			North America	GAZ	GAZ:00000458	zoological garden	ENVO	ENVO:00010625	studbook electronic database	Tamarin_Golden_headed_Lion	males; females	Leontopithecus chrysomelas
Vetted studbook data from North American zoos and aquariums	Sanguinus bicolor			North America	GAZ	GAZ:00000458	zoological garden	ENVO	ENVO:00010625	studbook electronic database	Tamarin_Pied	50 males; 39 females	Sanguinus bicolor
Vetted studbook data from North American zoos and aquariums	Thraupis episcopus			North America	GAZ	GAZ:00000458	zoological garden	ENVO	ENVO:00010625	studbook electronic database	Tanager_Blue_grey	174 males; 159 females	Thraupis episcopus
Vetted studbook data from North American zoos and aquariums	Ramphocelus carbo			North America	GAZ	GAZ:00000458	zoological garden	ENVO	ENVO:00010625	studbook electronic database	Tanager_Silver_beaked	148 males; 169 females	Ramphocelus carbo
Vetted studbook data from North American zoos and aquariums	Tangara mexicana			North America	GAZ	GAZ:00000458	zoological garden	ENVO	ENVO:00010625	studbook electronic database	Tanager_Turquoise	235 males; 235 females	Tangara mexicana
Vetted studbook data from North American zoos and aquariums	Tapirus bairdii			North America	GAZ	GAZ:00000458	zoological garden	ENVO	ENVO:00010625	studbook electronic database	Tapir_Bairds_Central_American	115 males; 86 females	Tapirus bairdii
Vetted studbook data from North American zoos and aquariums	Tapirus indicus			North America	GAZ	GAZ:00000458	zoological garden	ENVO	ENVO:00010625	studbook electronic database	Tapir_Malayan_Asian	82 males; 108 females	Tapirus indicus
Vetted studbook data from North American zoos and aquariums	Brachypelma smithi			North America	GAZ	GAZ:00000458	zoological garden	ENVO	ENVO:00010625	studbook electronic database	Tarantula_Mexican_Red_kneed	males; 78 females	Brachypelma smithi
Vetted studbook data from North American zoos and aquariums	Marmaronetta angustirostris			North America	GAZ	GAZ:00000458	zoological garden	ENVO	ENVO:00010625	studbook electronic database	Teal_Marbled	435 males; 432 females	Marmaronetta angustirostris
Vetted studbook data from North American zoos and aquariums	Echinops telfairi			North America	GAZ	GAZ:00000458	zoological garden	ENVO	ENVO:00010625	studbook electronic database	Tenrec_Lesser_Madagascar_Hedgehog	257 males; 239 females	Echinops telfairi
Vetted studbook data from North American zoos and aquariums	Larosterna inca			North America	GAZ	GAZ:00000458	zoological garden	ENVO	ENVO:00010625	studbook electronic database	Tern_Inca	367 males; 369 females	Larosterna inca
Vetted studbook data from North American zoos and aquariums	Panthera tigris altaica			North America	GAZ	GAZ:00000458	zoological garden	ENVO	ENVO:00010625	studbook electronic database	Tiger_Amur_Siberian	241 males; 295 females	Panthera tigris altaica
Vetted studbook data from North American zoos and aquariums	Panthera tigris jacksoni			North America	GAZ	GAZ:00000458	zoological garden	ENVO	ENVO:00010625	studbook electronic database	Tiger_Malayan	58 males; 42 females	Panthera tigris jacksoni
Vetted studbook data from North American zoos and aquariums	Panthera tigris sumatrae			North America	GAZ	GAZ:00000458	zoological garden	ENVO	ENVO:00010625	studbook electronic database	Tiger_Sumatran	71 males; 57 females	Panthera tigris sumatrae
Vetted studbook data from North American zoos and aquariums	Bufo (Anaxyrus) houstonensis			North America	GAZ	GAZ:00000458	zoological garden	ENVO	ENVO:00010625	studbook electronic database	Toad_Houston	504 males; 546 females	Bufo (Anaxyrus) houstonensis
Vetted studbook data from North American zoos and aquariums	Peltophryne lemur			North America	GAZ	GAZ:00000458	zoological garden	ENVO	ENVO:00010625	studbook electronic database	Toad_Puerto_Rican_Crested_Northern_and_Southern	916 males; 772 females	Peltophryne lemur
Vetted studbook data from North American zoos and aquariums	Testudo kleinmanni			North America	GAZ	GAZ:00000458	zoological garden	ENVO	ENVO:00010625	studbook electronic database	Tortoise_Egyptian	101 males; 129 females	Testudo kleinmanni
Vetted studbook data from North American zoos and aquariums	Ramphastos ambiguus swainsonii			North America	GAZ	GAZ:00000458	zoological garden	ENVO	ENVO:00010625	studbook electronic database	Toucan_Chestnut_mandibled	51 males; 46 females	Ramphastos ambiguus swainsonii
Vetted studbook data from North American zoos and aquariums	Ramphastos sulfuratus			North America	GAZ	GAZ:00000458	zoological garden	ENVO	ENVO:00010625	studbook electronic database	Toucan_Keel_billed	74 males; 70 females	Ramphastos sulfuratus
Vetted studbook data from North American zoos and aquariums	Ramphastos toco			North America	GAZ	GAZ:00000458	zoological garden	ENVO	ENVO:00010625	studbook electronic database	Toucan_Toco	184 males; 207 females	Ramphastos toco
Vetted studbook data from North American zoos and aquariums	Dendrolagus matschiei			North America	GAZ	GAZ:00000458	zoological garden	ENVO	ENVO:00010625	studbook electronic database	Tree_Kangaroo_Matschies	89 males; 104 females	Dendrolagus matschiei
Vetted studbook data from North American zoos and aquariums	Tupaia belangeri			North America	GAZ	GAZ:00000458	zoological garden	ENVO	ENVO:00010625	studbook electronic database	Tree_Shrew_Northern	99 males; 104 females	Tupaia belangeri
Vetted studbook data from North American zoos and aquariums	Icterus icterus			North America	GAZ	GAZ:00000458	zoological garden	ENVO	ENVO:00010625	studbook electronic database	Troupial	90 males; 94 females	Icterus icterus
Vetted studbook data from North American zoos and aquariums	Musophaga rossae			North America	GAZ	GAZ:00000458	zoological garden	ENVO	ENVO:00010625	studbook electronic database	Turaco_Lady_Ross	160 males; 160 females	Musophaga rossae
Vetted studbook data from North American zoos and aquariums	Tauraco erythrolophus			North America	GAZ	GAZ:00000458	zoological garden	ENVO	ENVO:00010625	studbook electronic database	Turaco_Red_crested	106 males; 111 females	Tauraco erythrolophus
Vetted studbook data from North American zoos and aquariums	Musophaga violacea			North America	GAZ	GAZ:00000458	zoological garden	ENVO	ENVO:00010625	studbook electronic database	Turaco_Violaceous	142 males; 195 females	Musophaga violacea
Vetted studbook data from North American zoos and aquariums	Tauraco leucotis			North America	GAZ	GAZ:00000458	zoological garden	ENVO	ENVO:00010625	studbook electronic database	Turaco_White_cheeked	101 males; 104 females	Tauraco leucotis
Vetted studbook data from North American zoos and aquariums	Terrapene coahuila			North America	GAZ	GAZ:00000458	zoological garden	ENVO	ENVO:00010625	studbook electronic database	Turtle_Coahuilan_Box	57 males; 137 females	Terrapene coahuila
Vetted studbook data from North American zoos and aquariums	Glyptemys insculpta			North America	GAZ	GAZ:00000458	zoological garden	ENVO	ENVO:00010625	studbook electronic database	Turtle_Wood	91 males; 121 females	Glyptemys insculpta
Vetted studbook data from North American zoos and aquariums	Parias flavomaculatus mcgregori			North America	GAZ	GAZ:00000458	zoological garden	ENVO	ENVO:00010625	studbook electronic database	Viper_Philippine_Palm	49 males; 80 females	Parias flavomaculatus mcgregori
Vetted studbook data from North American zoos and aquariums	Sarcorhamphus papa			North America	GAZ	GAZ:00000458	zoological garden	ENVO	ENVO:00010625	studbook electronic database	Vulture_King	males; 120 females	Sarcorhamphus papa
Vetted studbook data from North American zoos and aquariums	Macropus rufogriseus			North America	GAZ	GAZ:00000458	zoological garden	ENVO	ENVO:00010625	studbook electronic database	Wallaby_Bennettos	982 males; 1164 females	Macropus rufogriseus
Vetted studbook data from North American zoos and aquariums	Macropus parma			North America	GAZ	GAZ:00000458	zoological garden	ENVO	ENVO:00010625	studbook electronic database	Wallaby_Parma	309 males; 366 females	Macropus parma
Vetted studbook data from North American zoos and aquariums	Macropus eugenii			North America	GAZ	GAZ:00000458	zoological garden	ENVO	ENVO:00010625	studbook electronic database	Wallaby_Tammar	156 males; 186 females	Macropus eugenii
Vetted studbook data from North American zoos and aquariums	Petrogale xanthopus xanthopus			North America	GAZ	GAZ:00000458	zoological garden	ENVO	ENVO:00010625	studbook electronic database	Wallaby_Yellow_footed_Rock	76 males; 86 females	Petrogale xanthopus xanthopus
Vetted studbook data from North American zoos and aquariums	Macropus robustus			North America	GAZ	GAZ:00000458	zoological garden	ENVO	ENVO:00010625	studbook electronic database	Wallaroo_Common	147 males; 191 females	Macropus robustus
Vetted studbook data from North American zoos and aquariums	Phacochoerus africanus			North America	GAZ	GAZ:00000458	zoological garden	ENVO	ENVO:00010625	studbook electronic database	Warthog_Common	200 males; 183 females	Phacochoerus africanus
Vetted studbook data from North American zoos and aquariums	Connochaetes taurinus			North America	GAZ	GAZ:00000458	zoological garden	ENVO	ENVO:00010625	studbook electronic database	Wildebeest	283 males; 464 females	Connochaetes taurinus
Vetted studbook data from North American zoos and aquariums	Chrysocyon brachyurus			North America	GAZ	GAZ:00000458	zoological garden	ENVO	ENVO:00010625	studbook electronic database	Wolf_Maned	107 males; 109 females	Chrysocyon brachyurus
Vetted studbook data from North American zoos and aquariums	Canis lupus baileyi			North America	GAZ	GAZ:00000458	zoological garden	ENVO	ENVO:00010625	studbook electronic database	Wolf_Mexican_Gray	263 males; 251 females	Canis lupus baileyi
Vetted studbook data from North American zoos and aquariums	Canis rufus gregoryi			North America	GAZ	GAZ:00000458	zoological garden	ENVO	ENVO:00010625	studbook electronic database	Wolf_Red	311 males; 347 females	Canis rufus gregoryi
Vetted studbook data from North American zoos and aquariums	Phoeniculus purpureus			North America	GAZ	GAZ:00000458	zoological garden	ENVO	ENVO:00010625	studbook electronic database	Woodhoopoe_Green	136 males; 130 females	Phoeniculus purpureus
Vetted studbook data from North American zoos and aquariums	Rollulus rouloul			North America	GAZ	GAZ:00000458	zoological garden	ENVO	ENVO:00010625	studbook electronic database	Wood_partridge_Crested	645 males; 633 females	Rollulus rouloul
Vetted studbook data from North American zoos and aquariums	Equus grevyi			North America	GAZ	GAZ:00000458	zoological garden	ENVO	ENVO:00010625	studbook electronic database	Zebra_Grevys	341 males; 455 females	Equus grevyi
Vetted studbook data from North American zoos and aquariums	Equus zebra hartmannae			North America	GAZ	GAZ:00000458	zoological garden	ENVO	ENVO:00010625	studbook electronic database	Zebra_Hartmanns_Mountain	283 males; 301 females	Equus zebra hartmannae
Vetted studbook data from North American zoos and aquariums	Equus quagga			North America	GAZ	GAZ:00000458	zoological garden	ENVO	ENVO:00010625	studbook electronic database	Zebra_Plains	638 males; 991 females	Equus quagga
