# Supplementary material for: Sex-specific median life expectancies from ex situ populations for 330 animal species
Source: Sci Data. 2019 Feb 19;6:190019. doi: 10.1038/sdata.2019.19 (PMC6484356; doi:10.1038/sdata.2019.19)
Supplement: Supplementary file 1 [file sdata201919-isa1.zip › a_Castaldo494C_assay.txt]

Sample Name	Protocol REF	Assay Name	Raw Data File	Comment[Data Repository]	Comment[Data Record Accession]	Comment[Data Record URI]
Addax	Kaplan-Meier survival analysis	life expectancies for Addax	AZA_MLE_Jul2018.csv	figshare	doi:10.6084/m9.figshare.7539968	https://doi.org/10.6084/m9.figshare.7539968
Agouti_Brazilian	Kaplan-Meier survival analysis	life expectancies for Agouti_Brazilian	AZA_MLE_Jul2018.csv	figshare	doi:10.6084/m9.figshare.7539968	https://doi.org/10.6084/m9.figshare.7539968
Alligator_Chinese	Kaplan-Meier survival analysis	life expectancies for Alligator_Chinese	AZA_MLE_Jul2018.csv	figshare	doi:10.6084/m9.figshare.7539968	https://doi.org/10.6084/m9.figshare.7539968
Anoa_Lowland	Kaplan-Meier survival analysis	life expectancies for Anoa_Lowland	AZA_MLE_Jul2018.csv	figshare	doi:10.6084/m9.figshare.7539968	https://doi.org/10.6084/m9.figshare.7539968
Anteater_Giant	Kaplan-Meier survival analysis	life expectancies for Anteater_Giant	AZA_MLE_Jul2018.csv	figshare	doi:10.6084/m9.figshare.7539968	https://doi.org/10.6084/m9.figshare.7539968
Antelope_Roan	Kaplan-Meier survival analysis	life expectancies for Antelope_Roan	AZA_MLE_Jul2018.csv	figshare	doi:10.6084/m9.figshare.7539968	https://doi.org/10.6084/m9.figshare.7539968
Antelope_Sable	Kaplan-Meier survival analysis	life expectancies for Antelope_Sable	AZA_MLE_Jul2018.csv	figshare	doi:10.6084/m9.figshare.7539968	https://doi.org/10.6084/m9.figshare.7539968
Aracari_Green	Kaplan-Meier survival analysis	life expectancies for Aracari_Green	AZA_MLE_Jul2018.csv	figshare	doi:10.6084/m9.figshare.7539968	https://doi.org/10.6084/m9.figshare.7539968
Argus_Great	Kaplan-Meier survival analysis	life expectancies for Argus_Great	AZA_MLE_Jul2018.csv	figshare	doi:10.6084/m9.figshare.7539968	https://doi.org/10.6084/m9.figshare.7539968
Armadillo_Southern_Three_banded	Kaplan-Meier survival analysis	life expectancies for Armadillo_Southern_Three_banded	AZA_MLE_Jul2018.csv	figshare	doi:10.6084/m9.figshare.7539968	https://doi.org/10.6084/m9.figshare.7539968
Baboon_Hamadryas	Kaplan-Meier survival analysis	life expectancies for Baboon_Hamadryas	AZA_MLE_Jul2018.csv	figshare	doi:10.6084/m9.figshare.7539968	https://doi.org/10.6084/m9.figshare.7539968
Barasingha	Kaplan-Meier survival analysis	life expectancies for Barasingha	AZA_MLE_Jul2018.csv	figshare	doi:10.6084/m9.figshare.7539968	https://doi.org/10.6084/m9.figshare.7539968
Barbet_Red_and_Yellow	Kaplan-Meier survival analysis	life expectancies for Barbet_Red_and_Yellow	AZA_MLE_Jul2018.csv	figshare	doi:10.6084/m9.figshare.7539968	https://doi.org/10.6084/m9.figshare.7539968
Bat_Rodrigues_Fruit	Kaplan-Meier survival analysis	life expectancies for Bat_Rodrigues_Fruit	AZA_MLE_Jul2018.csv	figshare	doi:10.6084/m9.figshare.7539968	https://doi.org/10.6084/m9.figshare.7539968
Bat_Straw_Colored_Fruit	Kaplan-Meier survival analysis	life expectancies for Bat_Straw_Colored_Fruit	AZA_MLE_Jul2018.csv	figshare	doi:10.6084/m9.figshare.7539968	https://doi.org/10.6084/m9.figshare.7539968
Bear_Andean_Spectacled	Kaplan-Meier survival analysis	life expectancies for Bear_Andean_Spectacled	AZA_MLE_Jul2018.csv	figshare	doi:10.6084/m9.figshare.7539968	https://doi.org/10.6084/m9.figshare.7539968
Bear_Asiatic_Black	Kaplan-Meier survival analysis	life expectancies for Bear_Asiatic_Black	AZA_MLE_Jul2018.csv	figshare	doi:10.6084/m9.figshare.7539968	https://doi.org/10.6084/m9.figshare.7539968
Bear_Brown	Kaplan-Meier survival analysis	life expectancies for Bear_Brown	AZA_MLE_Jul2018.csv	figshare	doi:10.6084/m9.figshare.7539968	https://doi.org/10.6084/m9.figshare.7539968
Bear_Polar	Kaplan-Meier survival analysis	life expectancies for Bear_Polar	AZA_MLE_Jul2018.csv	figshare	doi:10.6084/m9.figshare.7539968	https://doi.org/10.6084/m9.figshare.7539968
Bear_Sloth	Kaplan-Meier survival analysis	life expectancies for Bear_Sloth	AZA_MLE_Jul2018.csv	figshare	doi:10.6084/m9.figshare.7539968	https://doi.org/10.6084/m9.figshare.7539968
Bear_Sun	Kaplan-Meier survival analysis	life expectancies for Bear_Sun	AZA_MLE_Jul2018.csv	figshare	doi:10.6084/m9.figshare.7539968	https://doi.org/10.6084/m9.figshare.7539968
Bettong_Brush_tailed	Kaplan-Meier survival analysis	life expectancies for Bettong_Brush_tailed	AZA_MLE_Jul2018.csv	figshare	doi:10.6084/m9.figshare.7539968	https://doi.org/10.6084/m9.figshare.7539968
Binturong	Kaplan-Meier survival analysis	life expectancies for Binturong	AZA_MLE_Jul2018.csv	figshare	doi:10.6084/m9.figshare.7539968	https://doi.org/10.6084/m9.figshare.7539968
Bird_of_paradise_Raggiana	Kaplan-Meier survival analysis	life expectancies for Bird_of_paradise_Raggiana	AZA_MLE_Jul2018.csv	figshare	doi:10.6084/m9.figshare.7539968	https://doi.org/10.6084/m9.figshare.7539968
Bluebird_Fairy	Kaplan-Meier survival analysis	life expectancies for Bluebird_Fairy	AZA_MLE_Jul2018.csv	figshare	doi:10.6084/m9.figshare.7539968	https://doi.org/10.6084/m9.figshare.7539968
Boa_Jamaican	Kaplan-Meier survival analysis	life expectancies for Boa_Jamaican	AZA_MLE_Jul2018.csv	figshare	doi:10.6084/m9.figshare.7539968	https://doi.org/10.6084/m9.figshare.7539968
Bobcat	Kaplan-Meier survival analysis	life expectancies for Bobcat	AZA_MLE_Jul2018.csv	figshare	doi:10.6084/m9.figshare.7539968	https://doi.org/10.6084/m9.figshare.7539968
Bongo_Eastern	Kaplan-Meier survival analysis	life expectancies for Bongo_Eastern	AZA_MLE_Jul2018.csv	figshare	doi:10.6084/m9.figshare.7539968	https://doi.org/10.6084/m9.figshare.7539968
Bonobo	Kaplan-Meier survival analysis	life expectancies for Bonobo	AZA_MLE_Jul2018.csv	figshare	doi:10.6084/m9.figshare.7539968	https://doi.org/10.6084/m9.figshare.7539968
Bontebok	Kaplan-Meier survival analysis	life expectancies for Bontebok	AZA_MLE_Jul2018.csv	figshare	doi:10.6084/m9.figshare.7539968	https://doi.org/10.6084/m9.figshare.7539968
Buffalo_African_Savannah	Kaplan-Meier survival analysis	life expectancies for Buffalo_African_Savannah	AZA_MLE_Jul2018.csv	figshare	doi:10.6084/m9.figshare.7539968	https://doi.org/10.6084/m9.figshare.7539968
Bushbaby_Moholi	Kaplan-Meier survival analysis	life expectancies for Bushbaby_Moholi	AZA_MLE_Jul2018.csv	figshare	doi:10.6084/m9.figshare.7539968	https://doi.org/10.6084/m9.figshare.7539968
Bushmaster_South_American	Kaplan-Meier survival analysis	life expectancies for Bushmaster_South_American	AZA_MLE_Jul2018.csv	figshare	doi:10.6084/m9.figshare.7539968	https://doi.org/10.6084/m9.figshare.7539968
Bustard_Buff_crested	Kaplan-Meier survival analysis	life expectancies for Bustard_Buff_crested	AZA_MLE_Jul2018.csv	figshare	doi:10.6084/m9.figshare.7539968	https://doi.org/10.6084/m9.figshare.7539968
Buttonquail_Madagascar	Kaplan-Meier survival analysis	life expectancies for Buttonquail_Madagascar	AZA_MLE_Jul2018.csv	figshare	doi:10.6084/m9.figshare.7539968	https://doi.org/10.6084/m9.figshare.7539968
Callimico	Kaplan-Meier survival analysis	life expectancies for Callimico	AZA_MLE_Jul2018.csv	figshare	doi:10.6084/m9.figshare.7539968	https://doi.org/10.6084/m9.figshare.7539968
Camel_Bactrian	Kaplan-Meier survival analysis	life expectancies for Camel_Bactrian	AZA_MLE_Jul2018.csv	figshare	doi:10.6084/m9.figshare.7539968	https://doi.org/10.6084/m9.figshare.7539968
Capybara	Kaplan-Meier survival analysis	life expectancies for Capybara	AZA_MLE_Jul2018.csv	figshare	doi:10.6084/m9.figshare.7539968	https://doi.org/10.6084/m9.figshare.7539968
Caracal	Kaplan-Meier survival analysis	life expectancies for Caracal	AZA_MLE_Jul2018.csv	figshare	doi:10.6084/m9.figshare.7539968	https://doi.org/10.6084/m9.figshare.7539968
Cardinal_Red_capped	Kaplan-Meier survival analysis	life expectancies for Cardinal_Red_capped	AZA_MLE_Jul2018.csv	figshare	doi:10.6084/m9.figshare.7539968	https://doi.org/10.6084/m9.figshare.7539968
Cardinal_Red_crested	Kaplan-Meier survival analysis	life expectancies for Cardinal_Red_crested	AZA_MLE_Jul2018.csv	figshare	doi:10.6084/m9.figshare.7539968	https://doi.org/10.6084/m9.figshare.7539968
Cassowary_Southern_Double_wattled	Kaplan-Meier survival analysis	life expectancies for Cassowary_Southern_Double_wattled	AZA_MLE_Jul2018.csv	figshare	doi:10.6084/m9.figshare.7539968	https://doi.org/10.6084/m9.figshare.7539968
Cat_Black_footed	Kaplan-Meier survival analysis	life expectancies for Cat_Black_footed	AZA_MLE_Jul2018.csv	figshare	doi:10.6084/m9.figshare.7539968	https://doi.org/10.6084/m9.figshare.7539968
Cat_Fishing	Kaplan-Meier survival analysis	life expectancies for Cat_Fishing	AZA_MLE_Jul2018.csv	figshare	doi:10.6084/m9.figshare.7539968	https://doi.org/10.6084/m9.figshare.7539968
Cat_Pallas	Kaplan-Meier survival analysis	life expectancies for Cat_Pallas	AZA_MLE_Jul2018.csv	figshare	doi:10.6084/m9.figshare.7539968	https://doi.org/10.6084/m9.figshare.7539968
Cat_Sand	Kaplan-Meier survival analysis	life expectancies for Cat_Sand	AZA_MLE_Jul2018.csv	figshare	doi:10.6084/m9.figshare.7539968	https://doi.org/10.6084/m9.figshare.7539968
Chat_Snowy_Headed_Robin	Kaplan-Meier survival analysis	life expectancies for Chat_Snowy_Headed_Robin	AZA_MLE_Jul2018.csv	figshare	doi:10.6084/m9.figshare.7539968	https://doi.org/10.6084/m9.figshare.7539968
Cheetah	Kaplan-Meier survival analysis	life expectancies for Cheetah	AZA_MLE_Jul2018.csv	figshare	doi:10.6084/m9.figshare.7539968	https://doi.org/10.6084/m9.figshare.7539968
Chevrotain_Greater_Malayan	Kaplan-Meier survival analysis	life expectancies for Chevrotain_Greater_Malayan	AZA_MLE_Jul2018.csv	figshare	doi:10.6084/m9.figshare.7539968	https://doi.org/10.6084/m9.figshare.7539968
Chimpanzee	Kaplan-Meier survival analysis	life expectancies for Chimpanzee	AZA_MLE_Jul2018.csv	figshare	doi:10.6084/m9.figshare.7539968	https://doi.org/10.6084/m9.figshare.7539968
Coati_White_Nosed	Kaplan-Meier survival analysis	life expectancies for Coati_White_Nosed	AZA_MLE_Jul2018.csv	figshare	doi:10.6084/m9.figshare.7539968	https://doi.org/10.6084/m9.figshare.7539968
Colobus_Angolan	Kaplan-Meier survival analysis	life expectancies for Colobus_Angolan	AZA_MLE_Jul2018.csv	figshare	doi:10.6084/m9.figshare.7539968	https://doi.org/10.6084/m9.figshare.7539968
Colobus_Guereza	Kaplan-Meier survival analysis	life expectancies for Colobus_Guereza	AZA_MLE_Jul2018.csv	figshare	doi:10.6084/m9.figshare.7539968	https://doi.org/10.6084/m9.figshare.7539968
Condor_Andean	Kaplan-Meier survival analysis	life expectancies for Condor_Andean	AZA_MLE_Jul2018.csv	figshare	doi:10.6084/m9.figshare.7539968	https://doi.org/10.6084/m9.figshare.7539968
Conure_Golden	Kaplan-Meier survival analysis	life expectancies for Conure_Golden	AZA_MLE_Jul2018.csv	figshare	doi:10.6084/m9.figshare.7539968	https://doi.org/10.6084/m9.figshare.7539968
Crake_Black	Kaplan-Meier survival analysis	life expectancies for Crake_Black	AZA_MLE_Jul2018.csv	figshare	doi:10.6084/m9.figshare.7539968	https://doi.org/10.6084/m9.figshare.7539968
Crane_Black_crowned	Kaplan-Meier survival analysis	life expectancies for Crane_Black_crowned	AZA_MLE_Jul2018.csv	figshare	doi:10.6084/m9.figshare.7539968	https://doi.org/10.6084/m9.figshare.7539968
Crane_Blue	Kaplan-Meier survival analysis	life expectancies for Crane_Blue	AZA_MLE_Jul2018.csv	figshare	doi:10.6084/m9.figshare.7539968	https://doi.org/10.6084/m9.figshare.7539968
Crane_Demoiselle	Kaplan-Meier survival analysis	life expectancies for Crane_Demoiselle	AZA_MLE_Jul2018.csv	figshare	doi:10.6084/m9.figshare.7539968	https://doi.org/10.6084/m9.figshare.7539968
Crane_Grey_crowned	Kaplan-Meier survival analysis	life expectancies for Crane_Grey_crowned	AZA_MLE_Jul2018.csv	figshare	doi:10.6084/m9.figshare.7539968	https://doi.org/10.6084/m9.figshare.7539968
Crane_Hooded	Kaplan-Meier survival analysis	life expectancies for Crane_Hooded	AZA_MLE_Jul2018.csv	figshare	doi:10.6084/m9.figshare.7539968	https://doi.org/10.6084/m9.figshare.7539968
Crane_Red_crowned	Kaplan-Meier survival analysis	life expectancies for Crane_Red_crowned	AZA_MLE_Jul2018.csv	figshare	doi:10.6084/m9.figshare.7539968	https://doi.org/10.6084/m9.figshare.7539968
Crane_White_naped	Kaplan-Meier survival analysis	life expectancies for Crane_White_naped	AZA_MLE_Jul2018.csv	figshare	doi:10.6084/m9.figshare.7539968	https://doi.org/10.6084/m9.figshare.7539968
Crane_Whooping	Kaplan-Meier survival analysis	life expectancies for Crane_Whooping	AZA_MLE_Jul2018.csv	figshare	doi:10.6084/m9.figshare.7539968	https://doi.org/10.6084/m9.figshare.7539968
Curassow_Helmeted	Kaplan-Meier survival analysis	life expectancies for Curassow_Helmeted	AZA_MLE_Jul2018.csv	figshare	doi:10.6084/m9.figshare.7539968	https://doi.org/10.6084/m9.figshare.7539968
Curassow_Wattled	Kaplan-Meier survival analysis	life expectancies for Curassow_Wattled	AZA_MLE_Jul2018.csv	figshare	doi:10.6084/m9.figshare.7539968	https://doi.org/10.6084/m9.figshare.7539968
Deer_Elds	Kaplan-Meier survival analysis	life expectancies for Deer_Elds	AZA_MLE_Jul2018.csv	figshare	doi:10.6084/m9.figshare.7539968	https://doi.org/10.6084/m9.figshare.7539968
Deer_Mexican_Red_Brocket	Kaplan-Meier survival analysis	life expectancies for Deer_Mexican_Red_Brocket	AZA_MLE_Jul2018.csv	figshare	doi:10.6084/m9.figshare.7539968	https://doi.org/10.6084/m9.figshare.7539968
Deer_Pre_Davidos	Kaplan-Meier survival analysis	life expectancies for Deer_Pre_Davidos	AZA_MLE_Jul2018.csv	figshare	doi:10.6084/m9.figshare.7539968	https://doi.org/10.6084/m9.figshare.7539968
Deer_Western_Tufted	Kaplan-Meier survival analysis	life expectancies for Deer_Western_Tufted	AZA_MLE_Jul2018.csv	figshare	doi:10.6084/m9.figshare.7539968	https://doi.org/10.6084/m9.figshare.7539968
Dik_dik_Kirks	Kaplan-Meier survival analysis	life expectancies for Dik_dik_Kirks	AZA_MLE_Jul2018.csv	figshare	doi:10.6084/m9.figshare.7539968	https://doi.org/10.6084/m9.figshare.7539968
Dikkop_Spotted	Kaplan-Meier survival analysis	life expectancies for Dikkop_Spotted	AZA_MLE_Jul2018.csv	figshare	doi:10.6084/m9.figshare.7539968	https://doi.org/10.6084/m9.figshare.7539968
Dog_African_Painted	Kaplan-Meier survival analysis	life expectancies for Dog_African_Painted	AZA_MLE_Jul2018.csv	figshare	doi:10.6084/m9.figshare.7539968	https://doi.org/10.6084/m9.figshare.7539968
Dog_Bush	Kaplan-Meier survival analysis	life expectancies for Dog_Bush	AZA_MLE_Jul2018.csv	figshare	doi:10.6084/m9.figshare.7539968	https://doi.org/10.6084/m9.figshare.7539968
Dove_Bartletts_Bleeding_Heart	Kaplan-Meier survival analysis	life expectancies for Dove_Bartletts_Bleeding_Heart	AZA_MLE_Jul2018.csv	figshare	doi:10.6084/m9.figshare.7539968	https://doi.org/10.6084/m9.figshare.7539968
Dove_Beautiful_Fruit	Kaplan-Meier survival analysis	life expectancies for Dove_Beautiful_Fruit	AZA_MLE_Jul2018.csv	figshare	doi:10.6084/m9.figshare.7539968	https://doi.org/10.6084/m9.figshare.7539968
Dove_Black_naped_Fruit	Kaplan-Meier survival analysis	life expectancies for Dove_Black_naped_Fruit	AZA_MLE_Jul2018.csv	figshare	doi:10.6084/m9.figshare.7539968	https://doi.org/10.6084/m9.figshare.7539968
Dove_Grey_capped_Emerald	Kaplan-Meier survival analysis	life expectancies for Dove_Grey_capped_Emerald	AZA_MLE_Jul2018.csv	figshare	doi:10.6084/m9.figshare.7539968	https://doi.org/10.6084/m9.figshare.7539968
Dove_Jambu_Fruit	Kaplan-Meier survival analysis	life expectancies for Dove_Jambu_Fruit	AZA_MLE_Jul2018.csv	figshare	doi:10.6084/m9.figshare.7539968	https://doi.org/10.6084/m9.figshare.7539968
Dove_Luzon_Bleeding_Heart	Kaplan-Meier survival analysis	life expectancies for Dove_Luzon_Bleeding_Heart	AZA_MLE_Jul2018.csv	figshare	doi:10.6084/m9.figshare.7539968	https://doi.org/10.6084/m9.figshare.7539968
Dove_Mariana_Fruit	Kaplan-Meier survival analysis	life expectancies for Dove_Mariana_Fruit	AZA_MLE_Jul2018.csv	figshare	doi:10.6084/m9.figshare.7539968	https://doi.org/10.6084/m9.figshare.7539968
Dragon_Komodo	Kaplan-Meier survival analysis	life expectancies for Dragon_Komodo	AZA_MLE_Jul2018.csv	figshare	doi:10.6084/m9.figshare.7539968	https://doi.org/10.6084/m9.figshare.7539968
Duck_Spotted_Whistling	Kaplan-Meier survival analysis	life expectancies for Duck_Spotted_Whistling	AZA_MLE_Jul2018.csv	figshare	doi:10.6084/m9.figshare.7539968	https://doi.org/10.6084/m9.figshare.7539968
Duck_West_Indian_Whistling	Kaplan-Meier survival analysis	life expectancies for Duck_West_Indian_Whistling	AZA_MLE_Jul2018.csv	figshare	doi:10.6084/m9.figshare.7539968	https://doi.org/10.6084/m9.figshare.7539968
Duck_White_winged_Wood	Kaplan-Meier survival analysis	life expectancies for Duck_White_winged_Wood	AZA_MLE_Jul2018.csv	figshare	doi:10.6084/m9.figshare.7539968	https://doi.org/10.6084/m9.figshare.7539968
Duiker_Black	Kaplan-Meier survival analysis	life expectancies for Duiker_Black	AZA_MLE_Jul2018.csv	figshare	doi:10.6084/m9.figshare.7539968	https://doi.org/10.6084/m9.figshare.7539968
Duiker_Blue	Kaplan-Meier survival analysis	life expectancies for Duiker_Blue	AZA_MLE_Jul2018.csv	figshare	doi:10.6084/m9.figshare.7539968	https://doi.org/10.6084/m9.figshare.7539968
Duiker_Yellow_backed	Kaplan-Meier survival analysis	life expectancies for Duiker_Yellow_backed	AZA_MLE_Jul2018.csv	figshare	doi:10.6084/m9.figshare.7539968	https://doi.org/10.6084/m9.figshare.7539968
Eagle_Bald	Kaplan-Meier survival analysis	life expectancies for Eagle_Bald	AZA_MLE_Jul2018.csv	figshare	doi:10.6084/m9.figshare.7539968	https://doi.org/10.6084/m9.figshare.7539968
Eland_Common	Kaplan-Meier survival analysis	life expectancies for Eland_Common	AZA_MLE_Jul2018.csv	figshare	doi:10.6084/m9.figshare.7539968	https://doi.org/10.6084/m9.figshare.7539968
Elephant_African	Kaplan-Meier survival analysis	life expectancies for Elephant_African	AZA_MLE_Jul2018.csv	figshare	doi:10.6084/m9.figshare.7539968	https://doi.org/10.6084/m9.figshare.7539968
Elephant_Asian	Kaplan-Meier survival analysis	life expectancies for Elephant_Asian	AZA_MLE_Jul2018.csv	figshare	doi:10.6084/m9.figshare.7539968	https://doi.org/10.6084/m9.figshare.7539968
Falcon_African_Pygmy	Kaplan-Meier survival analysis	life expectancies for Falcon_African_Pygmy	AZA_MLE_Jul2018.csv	figshare	doi:10.6084/m9.figshare.7539968	https://doi.org/10.6084/m9.figshare.7539968
Flamingo_Caribbean	Kaplan-Meier survival analysis	life expectancies for Flamingo_Caribbean	AZA_MLE_Jul2018.csv	figshare	doi:10.6084/m9.figshare.7539968	https://doi.org/10.6084/m9.figshare.7539968
Flamingo_Chilean	Kaplan-Meier survival analysis	life expectancies for Flamingo_Chilean	AZA_MLE_Jul2018.csv	figshare	doi:10.6084/m9.figshare.7539968	https://doi.org/10.6084/m9.figshare.7539968
Flamingo_Greater	Kaplan-Meier survival analysis	life expectancies for Flamingo_Greater	AZA_MLE_Jul2018.csv	figshare	doi:10.6084/m9.figshare.7539968	https://doi.org/10.6084/m9.figshare.7539968
Flamingo_Lesser	Kaplan-Meier survival analysis	life expectancies for Flamingo_Lesser	AZA_MLE_Jul2018.csv	figshare	doi:10.6084/m9.figshare.7539968	https://doi.org/10.6084/m9.figshare.7539968
Flying_Fox_Island	Kaplan-Meier survival analysis	life expectancies for Flying_Fox_Island	AZA_MLE_Jul2018.csv	figshare	doi:10.6084/m9.figshare.7539968	https://doi.org/10.6084/m9.figshare.7539968
Flying_Fox_Large	Kaplan-Meier survival analysis	life expectancies for Flying_Fox_Large	AZA_MLE_Jul2018.csv	figshare	doi:10.6084/m9.figshare.7539968	https://doi.org/10.6084/m9.figshare.7539968
Fox_Fennec_	Kaplan-Meier survival analysis	life expectancies for Fox_Fennec_	AZA_MLE_Jul2018.csv	figshare	doi:10.6084/m9.figshare.7539968	https://doi.org/10.6084/m9.figshare.7539968
Fox_Swift	Kaplan-Meier survival analysis	life expectancies for Fox_Swift	AZA_MLE_Jul2018.csv	figshare	doi:10.6084/m9.figshare.7539968	https://doi.org/10.6084/m9.figshare.7539968
Frog_Dusky_Gopher	Kaplan-Meier survival analysis	life expectancies for Frog_Dusky_Gopher	AZA_MLE_Jul2018.csv	figshare	doi:10.6084/m9.figshare.7539968	https://doi.org/10.6084/m9.figshare.7539968
Frog_Golden_Harlequin	Kaplan-Meier survival analysis	life expectancies for Frog_Golden_Harlequin	AZA_MLE_Jul2018.csv	figshare	doi:10.6084/m9.figshare.7539968	https://doi.org/10.6084/m9.figshare.7539968
Frog_Panamanian_Golden_Ahogado	Kaplan-Meier survival analysis	life expectancies for Frog_Panamanian_Golden_Ahogado	AZA_MLE_Jul2018.csv	figshare	doi:10.6084/m9.figshare.7539968	https://doi.org/10.6084/m9.figshare.7539968
Frog_Panamanian_Golden_Sora	Kaplan-Meier survival analysis	life expectancies for Frog_Panamanian_Golden_Sora	AZA_MLE_Jul2018.csv	figshare	doi:10.6084/m9.figshare.7539968	https://doi.org/10.6084/m9.figshare.7539968
Frogmouth_Tawny	Kaplan-Meier survival analysis	life expectancies for Frogmouth_Tawny	AZA_MLE_Jul2018.csv	figshare	doi:10.6084/m9.figshare.7539968	https://doi.org/10.6084/m9.figshare.7539968
Galago_Northern_Greater	Kaplan-Meier survival analysis	life expectancies for Galago_Northern_Greater	AZA_MLE_Jul2018.csv	figshare	doi:10.6084/m9.figshare.7539968	https://doi.org/10.6084/m9.figshare.7539968
Gazelle_Grants	Kaplan-Meier survival analysis	life expectancies for Gazelle_Grants	AZA_MLE_Jul2018.csv	figshare	doi:10.6084/m9.figshare.7539968	https://doi.org/10.6084/m9.figshare.7539968
Gazelle_Nubian_Soemmerrings	Kaplan-Meier survival analysis	life expectancies for Gazelle_Nubian_Soemmerrings	AZA_MLE_Jul2018.csv	figshare	doi:10.6084/m9.figshare.7539968	https://doi.org/10.6084/m9.figshare.7539968
Gazelle_Slender_Horned	Kaplan-Meier survival analysis	life expectancies for Gazelle_Slender_Horned	AZA_MLE_Jul2018.csv	figshare	doi:10.6084/m9.figshare.7539968	https://doi.org/10.6084/m9.figshare.7539968
Gazelle_Thomsons	Kaplan-Meier survival analysis	life expectancies for Gazelle_Thomsons	AZA_MLE_Jul2018.csv	figshare	doi:10.6084/m9.figshare.7539968	https://doi.org/10.6084/m9.figshare.7539968
Gecko_Giant_Leaf_tailed	Kaplan-Meier survival analysis	life expectancies for Gecko_Giant_Leaf_tailed	AZA_MLE_Jul2018.csv	figshare	doi:10.6084/m9.figshare.7539968	https://doi.org/10.6084/m9.figshare.7539968
Gecko_Henkels_Leaf_tailed	Kaplan-Meier survival analysis	life expectancies for Gecko_Henkels_Leaf_tailed	AZA_MLE_Jul2018.csv	figshare	doi:10.6084/m9.figshare.7539968	https://doi.org/10.6084/m9.figshare.7539968
Gecko_Lined_Leaf_tailed	Kaplan-Meier survival analysis	life expectancies for Gecko_Lined_Leaf_tailed	AZA_MLE_Jul2018.csv	figshare	doi:10.6084/m9.figshare.7539968	https://doi.org/10.6084/m9.figshare.7539968
Gecko_Mossy_Leaf_tailed	Kaplan-Meier survival analysis	life expectancies for Gecko_Mossy_Leaf_tailed	AZA_MLE_Jul2018.csv	figshare	doi:10.6084/m9.figshare.7539968	https://doi.org/10.6084/m9.figshare.7539968
Gecko_Satanic_Leaf_tailed	Kaplan-Meier survival analysis	life expectancies for Gecko_Satanic_Leaf_tailed	AZA_MLE_Jul2018.csv	figshare	doi:10.6084/m9.figshare.7539968	https://doi.org/10.6084/m9.figshare.7539968
Gerenuk_Southern	Kaplan-Meier survival analysis	life expectancies for Gerenuk_Southern	AZA_MLE_Jul2018.csv	figshare	doi:10.6084/m9.figshare.7539968	https://doi.org/10.6084/m9.figshare.7539968
Gibbon_Lar_White_handed	Kaplan-Meier survival analysis	life expectancies for Gibbon_Lar_White_handed	AZA_MLE_Jul2018.csv	figshare	doi:10.6084/m9.figshare.7539968	https://doi.org/10.6084/m9.figshare.7539968
Gibbon_White_cheeked	Kaplan-Meier survival analysis	life expectancies for Gibbon_White_cheeked	AZA_MLE_Jul2018.csv	figshare	doi:10.6084/m9.figshare.7539968	https://doi.org/10.6084/m9.figshare.7539968
Giraffe_Combined_Masai_and_Generic	Kaplan-Meier survival analysis	life expectancies for Giraffe_Combined_Masai_and_Generic	AZA_MLE_Jul2018.csv	figshare	doi:10.6084/m9.figshare.7539968	https://doi.org/10.6084/m9.figshare.7539968
Goose_Nene	Kaplan-Meier survival analysis	life expectancies for Goose_Nene	AZA_MLE_Jul2018.csv	figshare	doi:10.6084/m9.figshare.7539968	https://doi.org/10.6084/m9.figshare.7539968
Goose_Red_breasted	Kaplan-Meier survival analysis	life expectancies for Goose_Red_breasted	AZA_MLE_Jul2018.csv	figshare	doi:10.6084/m9.figshare.7539968	https://doi.org/10.6084/m9.figshare.7539968
Goose_Swan	Kaplan-Meier survival analysis	life expectancies for Goose_Swan	AZA_MLE_Jul2018.csv	figshare	doi:10.6084/m9.figshare.7539968	https://doi.org/10.6084/m9.figshare.7539968
Goral_Chinese	Kaplan-Meier survival analysis	life expectancies for Goral_Chinese	AZA_MLE_Jul2018.csv	figshare	doi:10.6084/m9.figshare.7539968	https://doi.org/10.6084/m9.figshare.7539968
Gorilla_Western_Lowland	Kaplan-Meier survival analysis	life expectancies for Gorilla_Western_Lowland	AZA_MLE_Jul2018.csv	figshare	doi:10.6084/m9.figshare.7539968	https://doi.org/10.6084/m9.figshare.7539968
Guineafowl_Crested	Kaplan-Meier survival analysis	life expectancies for Guineafowl_Crested	AZA_MLE_Jul2018.csv	figshare	doi:10.6084/m9.figshare.7539968	https://doi.org/10.6084/m9.figshare.7539968
Guineafowl_Vulturine	Kaplan-Meier survival analysis	life expectancies for Guineafowl_Vulturine	AZA_MLE_Jul2018.csv	figshare	doi:10.6084/m9.figshare.7539968	https://doi.org/10.6084/m9.figshare.7539968
Hamerkop	Kaplan-Meier survival analysis	life expectancies for Hamerkop	AZA_MLE_Jul2018.csv	figshare	doi:10.6084/m9.figshare.7539968	https://doi.org/10.6084/m9.figshare.7539968
Heron_Boat_billed	Kaplan-Meier survival analysis	life expectancies for Heron_Boat_billed	AZA_MLE_Jul2018.csv	figshare	doi:10.6084/m9.figshare.7539968	https://doi.org/10.6084/m9.figshare.7539968
Hippopotamus_Pygmy	Kaplan-Meier survival analysis	life expectancies for Hippopotamus_Pygmy	AZA_MLE_Jul2018.csv	figshare	doi:10.6084/m9.figshare.7539968	https://doi.org/10.6084/m9.figshare.7539968
Hippopotamus_River	Kaplan-Meier survival analysis	life expectancies for Hippopotamus_River	AZA_MLE_Jul2018.csv	figshare	doi:10.6084/m9.figshare.7539968	https://doi.org/10.6084/m9.figshare.7539968
Hornbill_Great	Kaplan-Meier survival analysis	life expectancies for Hornbill_Great	AZA_MLE_Jul2018.csv	figshare	doi:10.6084/m9.figshare.7539968	https://doi.org/10.6084/m9.figshare.7539968
Hornbill_Red_billed	Kaplan-Meier survival analysis	life expectancies for Hornbill_Red_billed	AZA_MLE_Jul2018.csv	figshare	doi:10.6084/m9.figshare.7539968	https://doi.org/10.6084/m9.figshare.7539968
Hornbill_Rhinoceros	Kaplan-Meier survival analysis	life expectancies for Hornbill_Rhinoceros	AZA_MLE_Jul2018.csv	figshare	doi:10.6084/m9.figshare.7539968	https://doi.org/10.6084/m9.figshare.7539968
Hornbill_Wrinkled	Kaplan-Meier survival analysis	life expectancies for Hornbill_Wrinkled	AZA_MLE_Jul2018.csv	figshare	doi:10.6084/m9.figshare.7539968	https://doi.org/10.6084/m9.figshare.7539968
Horse_Asian_Wild	Kaplan-Meier survival analysis	life expectancies for Horse_Asian_Wild	AZA_MLE_Jul2018.csv	figshare	doi:10.6084/m9.figshare.7539968	https://doi.org/10.6084/m9.figshare.7539968
Hyena_Spotted	Kaplan-Meier survival analysis	life expectancies for Hyena_Spotted	AZA_MLE_Jul2018.csv	figshare	doi:10.6084/m9.figshare.7539968	https://doi.org/10.6084/m9.figshare.7539968
Hyrax_Rock	Kaplan-Meier survival analysis	life expectancies for Hyrax_Rock	AZA_MLE_Jul2018.csv	figshare	doi:10.6084/m9.figshare.7539968	https://doi.org/10.6084/m9.figshare.7539968
Ibex_Nubian	Kaplan-Meier survival analysis	life expectancies for Ibex_Nubian	AZA_MLE_Jul2018.csv	figshare	doi:10.6084/m9.figshare.7539968	https://doi.org/10.6084/m9.figshare.7539968
Ibis_Sacred	Kaplan-Meier survival analysis	life expectancies for Ibis_Sacred	AZA_MLE_Jul2018.csv	figshare	doi:10.6084/m9.figshare.7539968	https://doi.org/10.6084/m9.figshare.7539968
Ibis_Scarlet	Kaplan-Meier survival analysis	life expectancies for Ibis_Scarlet	AZA_MLE_Jul2018.csv	figshare	doi:10.6084/m9.figshare.7539968	https://doi.org/10.6084/m9.figshare.7539968
Ibis_Waldrapp	Kaplan-Meier survival analysis	life expectancies for Ibis_Waldrapp	AZA_MLE_Jul2018.csv	figshare	doi:10.6084/m9.figshare.7539968	https://doi.org/10.6084/m9.figshare.7539968
Iguana_Fiji_Island_Banded	Kaplan-Meier survival analysis	life expectancies for Iguana_Fiji_Island_Banded	AZA_MLE_Jul2018.csv	figshare	doi:10.6084/m9.figshare.7539968	https://doi.org/10.6084/m9.figshare.7539968
Jaguar	Kaplan-Meier survival analysis	life expectancies for Jaguar	AZA_MLE_Jul2018.csv	figshare	doi:10.6084/m9.figshare.7539968	https://doi.org/10.6084/m9.figshare.7539968
Jay_Plush_Crested	Kaplan-Meier survival analysis	life expectancies for Jay_Plush_Crested	AZA_MLE_Jul2018.csv	figshare	doi:10.6084/m9.figshare.7539968	https://doi.org/10.6084/m9.figshare.7539968
Kea	Kaplan-Meier survival analysis	life expectancies for Kea	AZA_MLE_Jul2018.csv	figshare	doi:10.6084/m9.figshare.7539968	https://doi.org/10.6084/m9.figshare.7539968
Kingfisher_Guam	Kaplan-Meier survival analysis	life expectancies for Kingfisher_Guam	AZA_MLE_Jul2018.csv	figshare	doi:10.6084/m9.figshare.7539968	https://doi.org/10.6084/m9.figshare.7539968
Kinkajou	Kaplan-Meier survival analysis	life expectancies for Kinkajou	AZA_MLE_Jul2018.csv	figshare	doi:10.6084/m9.figshare.7539968	https://doi.org/10.6084/m9.figshare.7539968
Kiwi_North_Island_Brown	Kaplan-Meier survival analysis	life expectancies for Kiwi_North_Island_Brown	AZA_MLE_Jul2018.csv	figshare	doi:10.6084/m9.figshare.7539968	https://doi.org/10.6084/m9.figshare.7539968
Klipspringer	Kaplan-Meier survival analysis	life expectancies for Klipspringer	AZA_MLE_Jul2018.csv	figshare	doi:10.6084/m9.figshare.7539968	https://doi.org/10.6084/m9.figshare.7539968
Koala_Queensland	Kaplan-Meier survival analysis	life expectancies for Koala_Queensland	AZA_MLE_Jul2018.csv	figshare	doi:10.6084/m9.figshare.7539968	https://doi.org/10.6084/m9.figshare.7539968
Kob_Uganda	Kaplan-Meier survival analysis	life expectancies for Kob_Uganda	AZA_MLE_Jul2018.csv	figshare	doi:10.6084/m9.figshare.7539968	https://doi.org/10.6084/m9.figshare.7539968
Kookaburra_Laughing	Kaplan-Meier survival analysis	life expectancies for Kookaburra_Laughing	AZA_MLE_Jul2018.csv	figshare	doi:10.6084/m9.figshare.7539968	https://doi.org/10.6084/m9.figshare.7539968
Kudu_Greater	Kaplan-Meier survival analysis	life expectancies for Kudu_Greater	AZA_MLE_Jul2018.csv	figshare	doi:10.6084/m9.figshare.7539968	https://doi.org/10.6084/m9.figshare.7539968
Langur_Francois	Kaplan-Meier survival analysis	life expectancies for Langur_Francois	AZA_MLE_Jul2018.csv	figshare	doi:10.6084/m9.figshare.7539968	https://doi.org/10.6084/m9.figshare.7539968
Langur_Silvered_Leaf	Kaplan-Meier survival analysis	life expectancies for Langur_Silvered_Leaf	AZA_MLE_Jul2018.csv	figshare	doi:10.6084/m9.figshare.7539968	https://doi.org/10.6084/m9.figshare.7539968
Lapwing_Masked	Kaplan-Meier survival analysis	life expectancies for Lapwing_Masked	AZA_MLE_Jul2018.csv	figshare	doi:10.6084/m9.figshare.7539968	https://doi.org/10.6084/m9.figshare.7539968
Lapwing_Spur_winged	Kaplan-Meier survival analysis	life expectancies for Lapwing_Spur_winged	AZA_MLE_Jul2018.csv	figshare	doi:10.6084/m9.figshare.7539968	https://doi.org/10.6084/m9.figshare.7539968
Laughingthrush_White_crested	Kaplan-Meier survival analysis	life expectancies for Laughingthrush_White_crested	AZA_MLE_Jul2018.csv	figshare	doi:10.6084/m9.figshare.7539968	https://doi.org/10.6084/m9.figshare.7539968
Lechwe_Nile	Kaplan-Meier survival analysis	life expectancies for Lechwe_Nile	AZA_MLE_Jul2018.csv	figshare	doi:10.6084/m9.figshare.7539968	https://doi.org/10.6084/m9.figshare.7539968
Lechwe_Red	Kaplan-Meier survival analysis	life expectancies for Lechwe_Red	AZA_MLE_Jul2018.csv	figshare	doi:10.6084/m9.figshare.7539968	https://doi.org/10.6084/m9.figshare.7539968
Leiothrix_Red_billed	Kaplan-Meier survival analysis	life expectancies for Leiothrix_Red_billed	AZA_MLE_Jul2018.csv	figshare	doi:10.6084/m9.figshare.7539968	https://doi.org/10.6084/m9.figshare.7539968
Lemur_Black_and_White_Ruffed	Kaplan-Meier survival analysis	life expectancies for Lemur_Black_and_White_Ruffed	AZA_MLE_Jul2018.csv	figshare	doi:10.6084/m9.figshare.7539968	https://doi.org/10.6084/m9.figshare.7539968
Lemur_Collared	Kaplan-Meier survival analysis	life expectancies for Lemur_Collared	AZA_MLE_Jul2018.csv	figshare	doi:10.6084/m9.figshare.7539968	https://doi.org/10.6084/m9.figshare.7539968
Lemur_Gray_Mouse	Kaplan-Meier survival analysis	life expectancies for Lemur_Gray_Mouse	AZA_MLE_Jul2018.csv	figshare	doi:10.6084/m9.figshare.7539968	https://doi.org/10.6084/m9.figshare.7539968
Lemur_Mongoose	Kaplan-Meier survival analysis	life expectancies for Lemur_Mongoose	AZA_MLE_Jul2018.csv	figshare	doi:10.6084/m9.figshare.7539968	https://doi.org/10.6084/m9.figshare.7539968
Lemur_Red_Ruffed	Kaplan-Meier survival analysis	life expectancies for Lemur_Red_Ruffed	AZA_MLE_Jul2018.csv	figshare	doi:10.6084/m9.figshare.7539968	https://doi.org/10.6084/m9.figshare.7539968
Lemur_Ring_tailed	Kaplan-Meier survival analysis	life expectancies for Lemur_Ring_tailed	AZA_MLE_Jul2018.csv	figshare	doi:10.6084/m9.figshare.7539968	https://doi.org/10.6084/m9.figshare.7539968
Leopard_Amur	Kaplan-Meier survival analysis	life expectancies for Leopard_Amur	AZA_MLE_Jul2018.csv	figshare	doi:10.6084/m9.figshare.7539968	https://doi.org/10.6084/m9.figshare.7539968
Leopard_Clouded	Kaplan-Meier survival analysis	life expectancies for Leopard_Clouded	AZA_MLE_Jul2018.csv	figshare	doi:10.6084/m9.figshare.7539968	https://doi.org/10.6084/m9.figshare.7539968
Leopard_Snow	Kaplan-Meier survival analysis	life expectancies for Leopard_Snow	AZA_MLE_Jul2018.csv	figshare	doi:10.6084/m9.figshare.7539968	https://doi.org/10.6084/m9.figshare.7539968
Lion	Kaplan-Meier survival analysis	life expectancies for Lion	AZA_MLE_Jul2018.csv	figshare	doi:10.6084/m9.figshare.7539968	https://doi.org/10.6084/m9.figshare.7539968
Lizard_Chinese_Crocodile	Kaplan-Meier survival analysis	life expectancies for Lizard_Chinese_Crocodile	AZA_MLE_Jul2018.csv	figshare	doi:10.6084/m9.figshare.7539968	https://doi.org/10.6084/m9.figshare.7539968
Lizard_Rio_Fuerte_Beaded	Kaplan-Meier survival analysis	life expectancies for Lizard_Rio_Fuerte_Beaded	AZA_MLE_Jul2018.csv	figshare	doi:10.6084/m9.figshare.7539968	https://doi.org/10.6084/m9.figshare.7539968
Loris_Pygmy	Kaplan-Meier survival analysis	life expectancies for Loris_Pygmy	AZA_MLE_Jul2018.csv	figshare	doi:10.6084/m9.figshare.7539968	https://doi.org/10.6084/m9.figshare.7539968
Lynx_Canada	Kaplan-Meier survival analysis	life expectancies for Lynx_Canada	AZA_MLE_Jul2018.csv	figshare	doi:10.6084/m9.figshare.7539968	https://doi.org/10.6084/m9.figshare.7539968
Macaque_Japanese	Kaplan-Meier survival analysis	life expectancies for Macaque_Japanese	AZA_MLE_Jul2018.csv	figshare	doi:10.6084/m9.figshare.7539968	https://doi.org/10.6084/m9.figshare.7539968
Macaque_Lion_tailed	Kaplan-Meier survival analysis	life expectancies for Macaque_Lion_tailed	AZA_MLE_Jul2018.csv	figshare	doi:10.6084/m9.figshare.7539968	https://doi.org/10.6084/m9.figshare.7539968
Macaque_Sulawesi	Kaplan-Meier survival analysis	life expectancies for Macaque_Sulawesi	AZA_MLE_Jul2018.csv	figshare	doi:10.6084/m9.figshare.7539968	https://doi.org/10.6084/m9.figshare.7539968
Macaw_Hyacinth	Kaplan-Meier survival analysis	life expectancies for Macaw_Hyacinth	AZA_MLE_Jul2018.csv	figshare	doi:10.6084/m9.figshare.7539968	https://doi.org/10.6084/m9.figshare.7539968
Magpie_Azure_winged	Kaplan-Meier survival analysis	life expectancies for Magpie_Azure_winged	AZA_MLE_Jul2018.csv	figshare	doi:10.6084/m9.figshare.7539968	https://doi.org/10.6084/m9.figshare.7539968
Magpie_Red_billed_Blue	Kaplan-Meier survival analysis	life expectancies for Magpie_Red_billed_Blue	AZA_MLE_Jul2018.csv	figshare	doi:10.6084/m9.figshare.7539968	https://doi.org/10.6084/m9.figshare.7539968
Mandrill	Kaplan-Meier survival analysis	life expectancies for Mandrill	AZA_MLE_Jul2018.csv	figshare	doi:10.6084/m9.figshare.7539968	https://doi.org/10.6084/m9.figshare.7539968
Mangabey_Red_capped	Kaplan-Meier survival analysis	life expectancies for Mangabey_Red_capped	AZA_MLE_Jul2018.csv	figshare	doi:10.6084/m9.figshare.7539968	https://doi.org/10.6084/m9.figshare.7539968
Markhor_Turkmenian	Kaplan-Meier survival analysis	life expectancies for Markhor_Turkmenian	AZA_MLE_Jul2018.csv	figshare	doi:10.6084/m9.figshare.7539968	https://doi.org/10.6084/m9.figshare.7539968
Marmoset_Geoffroys	Kaplan-Meier survival analysis	life expectancies for Marmoset_Geoffroys	AZA_MLE_Jul2018.csv	figshare	doi:10.6084/m9.figshare.7539968	https://doi.org/10.6084/m9.figshare.7539968
Marmoset_Pygmy	Kaplan-Meier survival analysis	life expectancies for Marmoset_Pygmy	AZA_MLE_Jul2018.csv	figshare	doi:10.6084/m9.figshare.7539968	https://doi.org/10.6084/m9.figshare.7539968
Meerkat	Kaplan-Meier survival analysis	life expectancies for Meerkat	AZA_MLE_Jul2018.csv	figshare	doi:10.6084/m9.figshare.7539968	https://doi.org/10.6084/m9.figshare.7539968
Monkey_Bolivian_Gray_Titi	Kaplan-Meier survival analysis	life expectancies for Monkey_Bolivian_Gray_Titi	AZA_MLE_Jul2018.csv	figshare	doi:10.6084/m9.figshare.7539968	https://doi.org/10.6084/m9.figshare.7539968
Monkey_Central_American_Spider_Geoffroys	Kaplan-Meier survival analysis	life expectancies for Monkey_Central_American_Spider_Geoffroys	AZA_MLE_Jul2018.csv	figshare	doi:10.6084/m9.figshare.7539968	https://doi.org/10.6084/m9.figshare.7539968
Monkey_Common_Squirrel	Kaplan-Meier survival analysis	life expectancies for Monkey_Common_Squirrel	AZA_MLE_Jul2018.csv	figshare	doi:10.6084/m9.figshare.7539968	https://doi.org/10.6084/m9.figshare.7539968
Monkey_DeBrazzas	Kaplan-Meier survival analysis	life expectancies for Monkey_DeBrazzas	AZA_MLE_Jul2018.csv	figshare	doi:10.6084/m9.figshare.7539968	https://doi.org/10.6084/m9.figshare.7539968
Monkey_Patas	Kaplan-Meier survival analysis	life expectancies for Monkey_Patas	AZA_MLE_Jul2018.csv	figshare	doi:10.6084/m9.figshare.7539968	https://doi.org/10.6084/m9.figshare.7539968
Monkey_Robust_Black_Spider	Kaplan-Meier survival analysis	life expectancies for Monkey_Robust_Black_Spider	AZA_MLE_Jul2018.csv	figshare	doi:10.6084/m9.figshare.7539968	https://doi.org/10.6084/m9.figshare.7539968
Monkey_Schmidtos_Red_tailed	Kaplan-Meier survival analysis	life expectancies for Monkey_Schmidtos_Red_tailed	AZA_MLE_Jul2018.csv	figshare	doi:10.6084/m9.figshare.7539968	https://doi.org/10.6084/m9.figshare.7539968
Monkey_Southern_Black_Howler	Kaplan-Meier survival analysis	life expectancies for Monkey_Southern_Black_Howler	AZA_MLE_Jul2018.csv	figshare	doi:10.6084/m9.figshare.7539968	https://doi.org/10.6084/m9.figshare.7539968
Moose	Kaplan-Meier survival analysis	life expectancies for Moose	AZA_MLE_Jul2018.csv	figshare	doi:10.6084/m9.figshare.7539968	https://doi.org/10.6084/m9.figshare.7539968
Motmot_Blue_crowned	Kaplan-Meier survival analysis	life expectancies for Motmot_Blue_crowned	AZA_MLE_Jul2018.csv	figshare	doi:10.6084/m9.figshare.7539968	https://doi.org/10.6084/m9.figshare.7539968
Mynah_Bali	Kaplan-Meier survival analysis	life expectancies for Mynah_Bali	AZA_MLE_Jul2018.csv	figshare	doi:10.6084/m9.figshare.7539968	https://doi.org/10.6084/m9.figshare.7539968
Mynah_Golden_crested	Kaplan-Meier survival analysis	life expectancies for Mynah_Golden_crested	AZA_MLE_Jul2018.csv	figshare	doi:10.6084/m9.figshare.7539968	https://doi.org/10.6084/m9.figshare.7539968
Nyala_Lowland	Kaplan-Meier survival analysis	life expectancies for Nyala_Lowland	AZA_MLE_Jul2018.csv	figshare	doi:10.6084/m9.figshare.7539968	https://doi.org/10.6084/m9.figshare.7539968
Ocelot	Kaplan-Meier survival analysis	life expectancies for Ocelot	AZA_MLE_Jul2018.csv	figshare	doi:10.6084/m9.figshare.7539968	https://doi.org/10.6084/m9.figshare.7539968
Okapi	Kaplan-Meier survival analysis	life expectancies for Okapi	AZA_MLE_Jul2018.csv	figshare	doi:10.6084/m9.figshare.7539968	https://doi.org/10.6084/m9.figshare.7539968
Orangutan_Bornean	Kaplan-Meier survival analysis	life expectancies for Orangutan_Bornean	AZA_MLE_Jul2018.csv	figshare	doi:10.6084/m9.figshare.7539968	https://doi.org/10.6084/m9.figshare.7539968
Orangutan_Sumatran	Kaplan-Meier survival analysis	life expectancies for Orangutan_Sumatran	AZA_MLE_Jul2018.csv	figshare	doi:10.6084/m9.figshare.7539968	https://doi.org/10.6084/m9.figshare.7539968
Oryx_Arabian	Kaplan-Meier survival analysis	life expectancies for Oryx_Arabian	AZA_MLE_Jul2018.csv	figshare	doi:10.6084/m9.figshare.7539968	https://doi.org/10.6084/m9.figshare.7539968
Oryx_Fringe_eared	Kaplan-Meier survival analysis	life expectancies for Oryx_Fringe_eared	AZA_MLE_Jul2018.csv	figshare	doi:10.6084/m9.figshare.7539968	https://doi.org/10.6084/m9.figshare.7539968
Oryx_Scimitar_horned	Kaplan-Meier survival analysis	life expectancies for Oryx_Scimitar_horned	AZA_MLE_Jul2018.csv	figshare	doi:10.6084/m9.figshare.7539968	https://doi.org/10.6084/m9.figshare.7539968
Ostrich	Kaplan-Meier survival analysis	life expectancies for Ostrich	AZA_MLE_Jul2018.csv	figshare	doi:10.6084/m9.figshare.7539968	https://doi.org/10.6084/m9.figshare.7539968
Otter_Asian_Small_clawed	Kaplan-Meier survival analysis	life expectancies for Otter_Asian_Small_clawed	AZA_MLE_Jul2018.csv	figshare	doi:10.6084/m9.figshare.7539968	https://doi.org/10.6084/m9.figshare.7539968
Otter_North_American_River	Kaplan-Meier survival analysis	life expectancies for Otter_North_American_River	AZA_MLE_Jul2018.csv	figshare	doi:10.6084/m9.figshare.7539968	https://doi.org/10.6084/m9.figshare.7539968
Otter_Sea	Kaplan-Meier survival analysis	life expectancies for Otter_Sea	AZA_MLE_Jul2018.csv	figshare	doi:10.6084/m9.figshare.7539968	https://doi.org/10.6084/m9.figshare.7539968
Owl_Burrowing	Kaplan-Meier survival analysis	life expectancies for Owl_Burrowing	AZA_MLE_Jul2018.csv	figshare	doi:10.6084/m9.figshare.7539968	https://doi.org/10.6084/m9.figshare.7539968
Owl_Snowy	Kaplan-Meier survival analysis	life expectancies for Owl_Snowy	AZA_MLE_Jul2018.csv	figshare	doi:10.6084/m9.figshare.7539968	https://doi.org/10.6084/m9.figshare.7539968
Panda_Red_fulgens	Kaplan-Meier survival analysis	life expectancies for Panda_Red_fulgens	AZA_MLE_Jul2018.csv	figshare	doi:10.6084/m9.figshare.7539968	https://doi.org/10.6084/m9.figshare.7539968
Panda_Red_refulgens	Kaplan-Meier survival analysis	life expectancies for Panda_Red_refulgens	AZA_MLE_Jul2018.csv	figshare	doi:10.6084/m9.figshare.7539968	https://doi.org/10.6084/m9.figshare.7539968
Parrot_Hawk_headed	Kaplan-Meier survival analysis	life expectancies for Parrot_Hawk_headed	AZA_MLE_Jul2018.csv	figshare	doi:10.6084/m9.figshare.7539968	https://doi.org/10.6084/m9.figshare.7539968
Parrot_Thick_billed	Kaplan-Meier survival analysis	life expectancies for Parrot_Thick_billed	AZA_MLE_Jul2018.csv	figshare	doi:10.6084/m9.figshare.7539968	https://doi.org/10.6084/m9.figshare.7539968
Peafowl_Congo	Kaplan-Meier survival analysis	life expectancies for Peafowl_Congo	AZA_MLE_Jul2018.csv	figshare	doi:10.6084/m9.figshare.7539968	https://doi.org/10.6084/m9.figshare.7539968
Pelican_Pink_backed	Kaplan-Meier survival analysis	life expectancies for Pelican_Pink_backed	AZA_MLE_Jul2018.csv	figshare	doi:10.6084/m9.figshare.7539968	https://doi.org/10.6084/m9.figshare.7539968
Penguin_Adelie	Kaplan-Meier survival analysis	life expectancies for Penguin_Adelie	AZA_MLE_Jul2018.csv	figshare	doi:10.6084/m9.figshare.7539968	https://doi.org/10.6084/m9.figshare.7539968
Penguin_African	Kaplan-Meier survival analysis	life expectancies for Penguin_African	AZA_MLE_Jul2018.csv	figshare	doi:10.6084/m9.figshare.7539968	https://doi.org/10.6084/m9.figshare.7539968
Penguin_Chinstrap	Kaplan-Meier survival analysis	life expectancies for Penguin_Chinstrap	AZA_MLE_Jul2018.csv	figshare	doi:10.6084/m9.figshare.7539968	https://doi.org/10.6084/m9.figshare.7539968
Penguin_Gentoo_ellsworthi	Kaplan-Meier survival analysis	life expectancies for Penguin_Gentoo_ellsworthi	AZA_MLE_Jul2018.csv	figshare	doi:10.6084/m9.figshare.7539968	https://doi.org/10.6084/m9.figshare.7539968
Penguin_Humboldt	Kaplan-Meier survival analysis	life expectancies for Penguin_Humboldt	AZA_MLE_Jul2018.csv	figshare	doi:10.6084/m9.figshare.7539968	https://doi.org/10.6084/m9.figshare.7539968
Penguin_King	Kaplan-Meier survival analysis	life expectancies for Penguin_King	AZA_MLE_Jul2018.csv	figshare	doi:10.6084/m9.figshare.7539968	https://doi.org/10.6084/m9.figshare.7539968
Penguin_Macaroni	Kaplan-Meier survival analysis	life expectancies for Penguin_Macaroni	AZA_MLE_Jul2018.csv	figshare	doi:10.6084/m9.figshare.7539968	https://doi.org/10.6084/m9.figshare.7539968
Penguin_Magellanic	Kaplan-Meier survival analysis	life expectancies for Penguin_Magellanic	AZA_MLE_Jul2018.csv	figshare	doi:10.6084/m9.figshare.7539968	https://doi.org/10.6084/m9.figshare.7539968
Penguin_Northern_and_Southern_Rockhopper_combined	Kaplan-Meier survival analysis	life expectancies for Penguin_Northern_and_Southern_Rockhopper_combined	AZA_MLE_Jul2018.csv	figshare	doi:10.6084/m9.figshare.7539968	https://doi.org/10.6084/m9.figshare.7539968
Pheasant_Palawan_Peacock	Kaplan-Meier survival analysis	life expectancies for Pheasant_Palawan_Peacock	AZA_MLE_Jul2018.csv	figshare	doi:10.6084/m9.figshare.7539968	https://doi.org/10.6084/m9.figshare.7539968
Pigeon_Green_naped_Pheasant	Kaplan-Meier survival analysis	life expectancies for Pigeon_Green_naped_Pheasant	AZA_MLE_Jul2018.csv	figshare	doi:10.6084/m9.figshare.7539968	https://doi.org/10.6084/m9.figshare.7539968
Pigeon_Nicobar	Kaplan-Meier survival analysis	life expectancies for Pigeon_Nicobar	AZA_MLE_Jul2018.csv	figshare	doi:10.6084/m9.figshare.7539968	https://doi.org/10.6084/m9.figshare.7539968
Pigeon_Victoria_Crowned	Kaplan-Meier survival analysis	life expectancies for Pigeon_Victoria_Crowned	AZA_MLE_Jul2018.csv	figshare	doi:10.6084/m9.figshare.7539968	https://doi.org/10.6084/m9.figshare.7539968
Pigeon_Western_Blue_Crowned	Kaplan-Meier survival analysis	life expectancies for Pigeon_Western_Blue_Crowned	AZA_MLE_Jul2018.csv	figshare	doi:10.6084/m9.figshare.7539968	https://doi.org/10.6084/m9.figshare.7539968
Pitta_Hooded	Kaplan-Meier survival analysis	life expectancies for Pitta_Hooded	AZA_MLE_Jul2018.csv	figshare	doi:10.6084/m9.figshare.7539968	https://doi.org/10.6084/m9.figshare.7539968
Porcupine_Prehensile_tailed	Kaplan-Meier survival analysis	life expectancies for Porcupine_Prehensile_tailed	AZA_MLE_Jul2018.csv	figshare	doi:10.6084/m9.figshare.7539968	https://doi.org/10.6084/m9.figshare.7539968
Pudu_Chilean	Kaplan-Meier survival analysis	life expectancies for Pudu_Chilean	AZA_MLE_Jul2018.csv	figshare	doi:10.6084/m9.figshare.7539968	https://doi.org/10.6084/m9.figshare.7539968
Puffin_Atlantic	Kaplan-Meier survival analysis	life expectancies for Puffin_Atlantic	AZA_MLE_Jul2018.csv	figshare	doi:10.6084/m9.figshare.7539968	https://doi.org/10.6084/m9.figshare.7539968
Puma	Kaplan-Meier survival analysis	life expectancies for Puma	AZA_MLE_Jul2018.csv	figshare	doi:10.6084/m9.figshare.7539968	https://doi.org/10.6084/m9.figshare.7539968
Python_Reticulated	Kaplan-Meier survival analysis	life expectancies for Python_Reticulated	AZA_MLE_Jul2018.csv	figshare	doi:10.6084/m9.figshare.7539968	https://doi.org/10.6084/m9.figshare.7539968
Quoll_Tiger	Kaplan-Meier survival analysis	life expectancies for Quoll_Tiger	AZA_MLE_Jul2018.csv	figshare	doi:10.6084/m9.figshare.7539968	https://doi.org/10.6084/m9.figshare.7539968
Rail_Guam	Kaplan-Meier survival analysis	life expectancies for Rail_Guam	AZA_MLE_Jul2018.csv	figshare	doi:10.6084/m9.figshare.7539968	https://doi.org/10.6084/m9.figshare.7539968
Rattlesnake_Eastern_Massasauga	Kaplan-Meier survival analysis	life expectancies for Rattlesnake_Eastern_Massasauga	AZA_MLE_Jul2018.csv	figshare	doi:10.6084/m9.figshare.7539968	https://doi.org/10.6084/m9.figshare.7539968
Rattlesnake_Mexican_Lance_headed	Kaplan-Meier survival analysis	life expectancies for Rattlesnake_Mexican_Lance_headed	AZA_MLE_Jul2018.csv	figshare	doi:10.6084/m9.figshare.7539968	https://doi.org/10.6084/m9.figshare.7539968
Rhea_Greater	Kaplan-Meier survival analysis	life expectancies for Rhea_Greater	AZA_MLE_Jul2018.csv	figshare	doi:10.6084/m9.figshare.7539968	https://doi.org/10.6084/m9.figshare.7539968
Rhinoceros_Eastern_Black	Kaplan-Meier survival analysis	life expectancies for Rhinoceros_Eastern_Black	AZA_MLE_Jul2018.csv	figshare	doi:10.6084/m9.figshare.7539968	https://doi.org/10.6084/m9.figshare.7539968
Rhinoceros_Greater_One_horned	Kaplan-Meier survival analysis	life expectancies for Rhinoceros_Greater_One_horned	AZA_MLE_Jul2018.csv	figshare	doi:10.6084/m9.figshare.7539968	https://doi.org/10.6084/m9.figshare.7539968
Rhinoceros_Southern_White	Kaplan-Meier survival analysis	life expectancies for Rhinoceros_Southern_White	AZA_MLE_Jul2018.csv	figshare	doi:10.6084/m9.figshare.7539968	https://doi.org/10.6084/m9.figshare.7539968
Ringtail	Kaplan-Meier survival analysis	life expectancies for Ringtail	AZA_MLE_Jul2018.csv	figshare	doi:10.6084/m9.figshare.7539968	https://doi.org/10.6084/m9.figshare.7539968
Roller_Blue_bellied	Kaplan-Meier survival analysis	life expectancies for Roller_Blue_bellied	AZA_MLE_Jul2018.csv	figshare	doi:10.6084/m9.figshare.7539968	https://doi.org/10.6084/m9.figshare.7539968
Saki_White_faced	Kaplan-Meier survival analysis	life expectancies for Saki_White_faced	AZA_MLE_Jul2018.csv	figshare	doi:10.6084/m9.figshare.7539968	https://doi.org/10.6084/m9.figshare.7539968
Screamer_Crested	Kaplan-Meier survival analysis	life expectancies for Screamer_Crested	AZA_MLE_Jul2018.csv	figshare	doi:10.6084/m9.figshare.7539968	https://doi.org/10.6084/m9.figshare.7539968
Sea_Lion_California	Kaplan-Meier survival analysis	life expectancies for Sea_Lion_California	AZA_MLE_Jul2018.csv	figshare	doi:10.6084/m9.figshare.7539968	https://doi.org/10.6084/m9.figshare.7539968
Seal_Grey	Kaplan-Meier survival analysis	life expectancies for Seal_Grey	AZA_MLE_Jul2018.csv	figshare	doi:10.6084/m9.figshare.7539968	https://doi.org/10.6084/m9.figshare.7539968
Seal_Harbor	Kaplan-Meier survival analysis	life expectancies for Seal_Harbor	AZA_MLE_Jul2018.csv	figshare	doi:10.6084/m9.figshare.7539968	https://doi.org/10.6084/m9.figshare.7539968
Seriema_Red_legged	Kaplan-Meier survival analysis	life expectancies for Seriema_Red_legged	AZA_MLE_Jul2018.csv	figshare	doi:10.6084/m9.figshare.7539968	https://doi.org/10.6084/m9.figshare.7539968
Serval	Kaplan-Meier survival analysis	life expectancies for Serval	AZA_MLE_Jul2018.csv	figshare	doi:10.6084/m9.figshare.7539968	https://doi.org/10.6084/m9.figshare.7539968
Shark_Sandtiger	Kaplan-Meier survival analysis	life expectancies for Shark_Sandtiger	AZA_MLE_Jul2018.csv	figshare	doi:10.6084/m9.figshare.7539968	https://doi.org/10.6084/m9.figshare.7539968
Sheep_Desert_Bighorn	Kaplan-Meier survival analysis	life expectancies for Sheep_Desert_Bighorn	AZA_MLE_Jul2018.csv	figshare	doi:10.6084/m9.figshare.7539968	https://doi.org/10.6084/m9.figshare.7539968
Siamang	Kaplan-Meier survival analysis	life expectancies for Siamang	AZA_MLE_Jul2018.csv	figshare	doi:10.6084/m9.figshare.7539968	https://doi.org/10.6084/m9.figshare.7539968
Sifaka_Coquerels	Kaplan-Meier survival analysis	life expectancies for Sifaka_Coquerels	AZA_MLE_Jul2018.csv	figshare	doi:10.6084/m9.figshare.7539968	https://doi.org/10.6084/m9.figshare.7539968
Sitatunga	Kaplan-Meier survival analysis	life expectancies for Sitatunga	AZA_MLE_Jul2018.csv	figshare	doi:10.6084/m9.figshare.7539968	https://doi.org/10.6084/m9.figshare.7539968
Sloth_Hoffmans_Two_toed	Kaplan-Meier survival analysis	life expectancies for Sloth_Hoffmans_Two_toed	AZA_MLE_Jul2018.csv	figshare	doi:10.6084/m9.figshare.7539968	https://doi.org/10.6084/m9.figshare.7539968
Sloth_Linnes_Two_toed	Kaplan-Meier survival analysis	life expectancies for Sloth_Linnes_Two_toed	AZA_MLE_Jul2018.csv	figshare	doi:10.6084/m9.figshare.7539968	https://doi.org/10.6084/m9.figshare.7539968
Snake_Eastern_Indigo	Kaplan-Meier survival analysis	life expectancies for Snake_Eastern_Indigo	AZA_MLE_Jul2018.csv	figshare	doi:10.6084/m9.figshare.7539968	https://doi.org/10.6084/m9.figshare.7539968
Snake_Louisiana_Pine	Kaplan-Meier survival analysis	life expectancies for Snake_Louisiana_Pine	AZA_MLE_Jul2018.csv	figshare	doi:10.6084/m9.figshare.7539968	https://doi.org/10.6084/m9.figshare.7539968
Spoonbill_Roseate	Kaplan-Meier survival analysis	life expectancies for Spoonbill_Roseate	AZA_MLE_Jul2018.csv	figshare	doi:10.6084/m9.figshare.7539968	https://doi.org/10.6084/m9.figshare.7539968
Springbok_South_African	Kaplan-Meier survival analysis	life expectancies for Springbok_South_African	AZA_MLE_Jul2018.csv	figshare	doi:10.6084/m9.figshare.7539968	https://doi.org/10.6084/m9.figshare.7539968
Squirrel_Prevosts	Kaplan-Meier survival analysis	life expectancies for Squirrel_Prevosts	AZA_MLE_Jul2018.csv	figshare	doi:10.6084/m9.figshare.7539968	https://doi.org/10.6084/m9.figshare.7539968
Starling_Emerald	Kaplan-Meier survival analysis	life expectancies for Starling_Emerald	AZA_MLE_Jul2018.csv	figshare	doi:10.6084/m9.figshare.7539968	https://doi.org/10.6084/m9.figshare.7539968
Starling_Golden_breasted	Kaplan-Meier survival analysis	life expectancies for Starling_Golden_breasted	AZA_MLE_Jul2018.csv	figshare	doi:10.6084/m9.figshare.7539968	https://doi.org/10.6084/m9.figshare.7539968
Steenbok	Kaplan-Meier survival analysis	life expectancies for Steenbok	AZA_MLE_Jul2018.csv	figshare	doi:10.6084/m9.figshare.7539968	https://doi.org/10.6084/m9.figshare.7539968
Stilt_Black_necked	Kaplan-Meier survival analysis	life expectancies for Stilt_Black_necked	AZA_MLE_Jul2018.csv	figshare	doi:10.6084/m9.figshare.7539968	https://doi.org/10.6084/m9.figshare.7539968
Stingray_Ocellated_River	Kaplan-Meier survival analysis	life expectancies for Stingray_Ocellated_River	AZA_MLE_Jul2018.csv	figshare	doi:10.6084/m9.figshare.7539968	https://doi.org/10.6084/m9.figshare.7539968
Stork_European_White	Kaplan-Meier survival analysis	life expectancies for Stork_European_White	AZA_MLE_Jul2018.csv	figshare	doi:10.6084/m9.figshare.7539968	https://doi.org/10.6084/m9.figshare.7539968
Stork_Marabou	Kaplan-Meier survival analysis	life expectancies for Stork_Marabou	AZA_MLE_Jul2018.csv	figshare	doi:10.6084/m9.figshare.7539968	https://doi.org/10.6084/m9.figshare.7539968
Stork_Painted	Kaplan-Meier survival analysis	life expectancies for Stork_Painted	AZA_MLE_Jul2018.csv	figshare	doi:10.6084/m9.figshare.7539968	https://doi.org/10.6084/m9.figshare.7539968
Stork_Saddle_billed	Kaplan-Meier survival analysis	life expectancies for Stork_Saddle_billed	AZA_MLE_Jul2018.csv	figshare	doi:10.6084/m9.figshare.7539968	https://doi.org/10.6084/m9.figshare.7539968
Stork_Yellow_billed	Kaplan-Meier survival analysis	life expectancies for Stork_Yellow_billed	AZA_MLE_Jul2018.csv	figshare	doi:10.6084/m9.figshare.7539968	https://doi.org/10.6084/m9.figshare.7539968
Sunbittern	Kaplan-Meier survival analysis	life expectancies for Sunbittern	AZA_MLE_Jul2018.csv	figshare	doi:10.6084/m9.figshare.7539968	https://doi.org/10.6084/m9.figshare.7539968
Takin_Sichuan	Kaplan-Meier survival analysis	life expectancies for Takin_Sichuan	AZA_MLE_Jul2018.csv	figshare	doi:10.6084/m9.figshare.7539968	https://doi.org/10.6084/m9.figshare.7539968
Tamandua_Southern	Kaplan-Meier survival analysis	life expectancies for Tamandua_Southern	AZA_MLE_Jul2018.csv	figshare	doi:10.6084/m9.figshare.7539968	https://doi.org/10.6084/m9.figshare.7539968
Tamarin_Bearded_Emperor	Kaplan-Meier survival analysis	life expectancies for Tamarin_Bearded_Emperor	AZA_MLE_Jul2018.csv	figshare	doi:10.6084/m9.figshare.7539968	https://doi.org/10.6084/m9.figshare.7539968
Tamarin_Cotton_top	Kaplan-Meier survival analysis	life expectancies for Tamarin_Cotton_top	AZA_MLE_Jul2018.csv	figshare	doi:10.6084/m9.figshare.7539968	https://doi.org/10.6084/m9.figshare.7539968
Tamarin_Golden_headed_Lion	Kaplan-Meier survival analysis	life expectancies for Tamarin_Golden_headed_Lion	AZA_MLE_Jul2018.csv	figshare	doi:10.6084/m9.figshare.7539968	https://doi.org/10.6084/m9.figshare.7539968
Tamarin_Pied	Kaplan-Meier survival analysis	life expectancies for Tamarin_Pied	AZA_MLE_Jul2018.csv	figshare	doi:10.6084/m9.figshare.7539968	https://doi.org/10.6084/m9.figshare.7539968
Tanager_Blue_grey	Kaplan-Meier survival analysis	life expectancies for Tanager_Blue_grey	AZA_MLE_Jul2018.csv	figshare	doi:10.6084/m9.figshare.7539968	https://doi.org/10.6084/m9.figshare.7539968
Tanager_Silver_beaked	Kaplan-Meier survival analysis	life expectancies for Tanager_Silver_beaked	AZA_MLE_Jul2018.csv	figshare	doi:10.6084/m9.figshare.7539968	https://doi.org/10.6084/m9.figshare.7539968
Tanager_Turquoise	Kaplan-Meier survival analysis	life expectancies for Tanager_Turquoise	AZA_MLE_Jul2018.csv	figshare	doi:10.6084/m9.figshare.7539968	https://doi.org/10.6084/m9.figshare.7539968
Tapir_Bairds_Central_American	Kaplan-Meier survival analysis	life expectancies for Tapir_Bairds_Central_American	AZA_MLE_Jul2018.csv	figshare	doi:10.6084/m9.figshare.7539968	https://doi.org/10.6084/m9.figshare.7539968
Tapir_Malayan_Asian	Kaplan-Meier survival analysis	life expectancies for Tapir_Malayan_Asian	AZA_MLE_Jul2018.csv	figshare	doi:10.6084/m9.figshare.7539968	https://doi.org/10.6084/m9.figshare.7539968
Tarantula_Mexican_Red_kneed	Kaplan-Meier survival analysis	life expectancies for Tarantula_Mexican_Red_kneed	AZA_MLE_Jul2018.csv	figshare	doi:10.6084/m9.figshare.7539968	https://doi.org/10.6084/m9.figshare.7539968
Teal_Marbled	Kaplan-Meier survival analysis	life expectancies for Teal_Marbled	AZA_MLE_Jul2018.csv	figshare	doi:10.6084/m9.figshare.7539968	https://doi.org/10.6084/m9.figshare.7539968
Tenrec_Lesser_Madagascar_Hedgehog	Kaplan-Meier survival analysis	life expectancies for Tenrec_Lesser_Madagascar_Hedgehog	AZA_MLE_Jul2018.csv	figshare	doi:10.6084/m9.figshare.7539968	https://doi.org/10.6084/m9.figshare.7539968
Tern_Inca	Kaplan-Meier survival analysis	life expectancies for Tern_Inca	AZA_MLE_Jul2018.csv	figshare	doi:10.6084/m9.figshare.7539968	https://doi.org/10.6084/m9.figshare.7539968
Tiger_Amur_Siberian	Kaplan-Meier survival analysis	life expectancies for Tiger_Amur_Siberian	AZA_MLE_Jul2018.csv	figshare	doi:10.6084/m9.figshare.7539968	https://doi.org/10.6084/m9.figshare.7539968
Tiger_Malayan	Kaplan-Meier survival analysis	life expectancies for Tiger_Malayan	AZA_MLE_Jul2018.csv	figshare	doi:10.6084/m9.figshare.7539968	https://doi.org/10.6084/m9.figshare.7539968
Tiger_Sumatran	Kaplan-Meier survival analysis	life expectancies for Tiger_Sumatran	AZA_MLE_Jul2018.csv	figshare	doi:10.6084/m9.figshare.7539968	https://doi.org/10.6084/m9.figshare.7539968
Toad_Houston	Kaplan-Meier survival analysis	life expectancies for Toad_Houston	AZA_MLE_Jul2018.csv	figshare	doi:10.6084/m9.figshare.7539968	https://doi.org/10.6084/m9.figshare.7539968
Toad_Puerto_Rican_Crested_Northern_and_Southern	Kaplan-Meier survival analysis	life expectancies for Toad_Puerto_Rican_Crested_Northern_and_Southern	AZA_MLE_Jul2018.csv	figshare	doi:10.6084/m9.figshare.7539968	https://doi.org/10.6084/m9.figshare.7539968
Tortoise_Egyptian	Kaplan-Meier survival analysis	life expectancies for Tortoise_Egyptian	AZA_MLE_Jul2018.csv	figshare	doi:10.6084/m9.figshare.7539968	https://doi.org/10.6084/m9.figshare.7539968
Toucan_Chestnut_mandibled	Kaplan-Meier survival analysis	life expectancies for Toucan_Chestnut_mandibled	AZA_MLE_Jul2018.csv	figshare	doi:10.6084/m9.figshare.7539968	https://doi.org/10.6084/m9.figshare.7539968
Toucan_Keel_billed	Kaplan-Meier survival analysis	life expectancies for Toucan_Keel_billed	AZA_MLE_Jul2018.csv	figshare	doi:10.6084/m9.figshare.7539968	https://doi.org/10.6084/m9.figshare.7539968
Toucan_Toco	Kaplan-Meier survival analysis	life expectancies for Toucan_Toco	AZA_MLE_Jul2018.csv	figshare	doi:10.6084/m9.figshare.7539968	https://doi.org/10.6084/m9.figshare.7539968
Tree_Kangaroo_Matschies	Kaplan-Meier survival analysis	life expectancies for Tree_Kangaroo_Matschies	AZA_MLE_Jul2018.csv	figshare	doi:10.6084/m9.figshare.7539968	https://doi.org/10.6084/m9.figshare.7539968
Tree_Shrew_Northern	Kaplan-Meier survival analysis	life expectancies for Tree_Shrew_Northern	AZA_MLE_Jul2018.csv	figshare	doi:10.6084/m9.figshare.7539968	https://doi.org/10.6084/m9.figshare.7539968
Troupial	Kaplan-Meier survival analysis	life expectancies for Troupial	AZA_MLE_Jul2018.csv	figshare	doi:10.6084/m9.figshare.7539968	https://doi.org/10.6084/m9.figshare.7539968
Turaco_Lady_Ross	Kaplan-Meier survival analysis	life expectancies for Turaco_Lady_Ross	AZA_MLE_Jul2018.csv	figshare	doi:10.6084/m9.figshare.7539968	https://doi.org/10.6084/m9.figshare.7539968
Turaco_Red_crested	Kaplan-Meier survival analysis	life expectancies for Turaco_Red_crested	AZA_MLE_Jul2018.csv	figshare	doi:10.6084/m9.figshare.7539968	https://doi.org/10.6084/m9.figshare.7539968
Turaco_Violaceous	Kaplan-Meier survival analysis	life expectancies for Turaco_Violaceous	AZA_MLE_Jul2018.csv	figshare	doi:10.6084/m9.figshare.7539968	https://doi.org/10.6084/m9.figshare.7539968
Turaco_White_cheeked	Kaplan-Meier survival analysis	life expectancies for Turaco_White_cheeked	AZA_MLE_Jul2018.csv	figshare	doi:10.6084/m9.figshare.7539968	https://doi.org/10.6084/m9.figshare.7539968
Turtle_Coahuilan_Box	Kaplan-Meier survival analysis	life expectancies for Turtle_Coahuilan_Box	AZA_MLE_Jul2018.csv	figshare	doi:10.6084/m9.figshare.7539968	https://doi.org/10.6084/m9.figshare.7539968
Turtle_Wood	Kaplan-Meier survival analysis	life expectancies for Turtle_Wood	AZA_MLE_Jul2018.csv	figshare	doi:10.6084/m9.figshare.7539968	https://doi.org/10.6084/m9.figshare.7539968
Viper_Philippine_Palm	Kaplan-Meier survival analysis	life expectancies for Viper_Philippine_Palm	AZA_MLE_Jul2018.csv	figshare	doi:10.6084/m9.figshare.7539968	https://doi.org/10.6084/m9.figshare.7539968
Vulture_King	Kaplan-Meier survival analysis	life expectancies for Vulture_King	AZA_MLE_Jul2018.csv	figshare	doi:10.6084/m9.figshare.7539968	https://doi.org/10.6084/m9.figshare.7539968
Wallaby_Bennettos	Kaplan-Meier survival analysis	life expectancies for Wallaby_Bennettos	AZA_MLE_Jul2018.csv	figshare	doi:10.6084/m9.figshare.7539968	https://doi.org/10.6084/m9.figshare.7539968
Wallaby_Parma	Kaplan-Meier survival analysis	life expectancies for Wallaby_Parma	AZA_MLE_Jul2018.csv	figshare	doi:10.6084/m9.figshare.7539968	https://doi.org/10.6084/m9.figshare.7539968
Wallaby_Tammar	Kaplan-Meier survival analysis	life expectancies for Wallaby_Tammar	AZA_MLE_Jul2018.csv	figshare	doi:10.6084/m9.figshare.7539968	https://doi.org/10.6084/m9.figshare.7539968
Wallaby_Yellow_footed_Rock	Kaplan-Meier survival analysis	life expectancies for Wallaby_Yellow_footed_Rock	AZA_MLE_Jul2018.csv	figshare	doi:10.6084/m9.figshare.7539968	https://doi.org/10.6084/m9.figshare.7539968
Wallaroo_Common	Kaplan-Meier survival analysis	life expectancies for Wallaroo_Common	AZA_MLE_Jul2018.csv	figshare	doi:10.6084/m9.figshare.7539968	https://doi.org/10.6084/m9.figshare.7539968
Warthog_Common	Kaplan-Meier survival analysis	life expectancies for Warthog_Common	AZA_MLE_Jul2018.csv	figshare	doi:10.6084/m9.figshare.7539968	https://doi.org/10.6084/m9.figshare.7539968
Wildebeest	Kaplan-Meier survival analysis	life expectancies for Wildebeest	AZA_MLE_Jul2018.csv	figshare	doi:10.6084/m9.figshare.7539968	https://doi.org/10.6084/m9.figshare.7539968
Wolf_Maned	Kaplan-Meier survival analysis	life expectancies for Wolf_Maned	AZA_MLE_Jul2018.csv	figshare	doi:10.6084/m9.figshare.7539968	https://doi.org/10.6084/m9.figshare.7539968
Wolf_Mexican_Gray	Kaplan-Meier survival analysis	life expectancies for Wolf_Mexican_Gray	AZA_MLE_Jul2018.csv	figshare	doi:10.6084/m9.figshare.7539968	https://doi.org/10.6084/m9.figshare.7539968
Wolf_Red	Kaplan-Meier survival analysis	life expectancies for Wolf_Red	AZA_MLE_Jul2018.csv	figshare	doi:10.6084/m9.figshare.7539968	https://doi.org/10.6084/m9.figshare.7539968
Woodhoopoe_Green	Kaplan-Meier survival analysis	life expectancies for Woodhoopoe_Green	AZA_MLE_Jul2018.csv	figshare	doi:10.6084/m9.figshare.7539968	https://doi.org/10.6084/m9.figshare.7539968
Wood_partridge_Crested	Kaplan-Meier survival analysis	life expectancies for Wood_partridge_Crested	AZA_MLE_Jul2018.csv	figshare	doi:10.6084/m9.figshare.7539968	https://doi.org/10.6084/m9.figshare.7539968
Zebra_Grevys	Kaplan-Meier survival analysis	life expectancies for Zebra_Grevys	AZA_MLE_Jul2018.csv	figshare	doi:10.6084/m9.figshare.7539968	https://doi.org/10.6084/m9.figshare.7539968
Zebra_Hartmanns_Mountain	Kaplan-Meier survival analysis	life expectancies for Zebra_Hartmanns_Mountain	AZA_MLE_Jul2018.csv	figshare	doi:10.6084/m9.figshare.7539968	https://doi.org/10.6084/m9.figshare.7539968
Zebra_Plains	Kaplan-Meier survival analysis	life expectancies for Zebra_Plains	AZA_MLE_Jul2018.csv	figshare	doi:10.6084/m9.figshare.7539968	https://doi.org/10.6084/m9.figshare.7539968
